# Supplementary material for: Differential effects of paraquat-induced oxidative stress on functional aging and lifespan in male and female Drosophila melanogaster
Source: PLoS One. 2026 Mar 16;21(3):e0336096. doi: 10.1371/journal.pone.0336096 (PMC12991275; doi:10.1371/journal.pone.0336096)
Supplement: S1 File — Complete R session information including all package names and versions used for statistical analyses in this study. (TXT) [file pone.0336096.s001.txt]

================================================================================
R SESSION INFORMATION FOR REPRODUCIBILITY
================================================================================

Manuscript: Sex- and genotype-specific effects of paraquat-induced oxidative 
            stress on functional aging and lifespan in Drosophila melanogaster

Journal: PLOS ONE
Manuscript ID: PONE-D-25-56832

Purpose: Complete documentation of computational environment for reproducibility

================================================================================
R VERSION AND PLATFORM
================================================================================

R version 4.3.1 (2023-06-16)
Platform: x86_64-pc-linux-gnu (64-bit)
Running under: Ubuntu 22.04.3 LTS

Matrix products: default
BLAS:   /usr/lib/x86_64-linux-gnu/blas/libblas.so.3.10.0 
LAPACK: /usr/lib/x86_64-linux-gnu/lapack/liblapack.so.3.10.0

Locale:
  LC_CTYPE=en_US.UTF-8       LC_NUMERIC=C              
  LC_TIME=en_US.UTF-8        LC_COLLATE=en_US.UTF-8    
  LC_MONETARY=en_US.UTF-8    LC_MESSAGES=en_US.UTF-8   
  LC_PAPER=en_US.UTF-8       LC_NAME=C                 
  LC_ADDRESS=C               LC_TELEPHONE=C            
  LC_MEASUREMENT=en_US.UTF-8 LC_IDENTIFICATION=C       

================================================================================
ATTACHED PACKAGES
================================================================================

Base Packages:
  - stats     (version 4.3.1)
  - graphics  (version 4.3.1)
  - grDevices (version 4.3.1)
  - utils     (version 4.3.1)
  - datasets  (version 4.3.1)
  - methods   (version 4.3.1)
  - base      (version 4.3.1)

Analysis Packages (with versions):
  - ggplot2      3.4.4   - Data visualization and graphics
  - drc          3.0-1   - Dose-response curve analysis, logistic regression
  - survival     3.5-5   - Survival analysis, Kaplan-Meier, Cox regression
  - survminer    0.4.9   - Survival curve visualization
  - emmeans      1.8.9   - Estimated marginal means, post-hoc comparisons
  - effectsize   0.8.6   - Effect size calculations (partial eta-squared)
  - boot         1.3-28  - Bootstrap resampling for parameter uncertainty
  - readxl       1.4.3   - Reading Excel files (.xlsx)
  - dplyr        1.1.3   - Data manipulation
  - tidyr        1.3.0   - Data tidying
  - broom        1.0.5   - Tidy statistical output
  - car          3.1-2   - Companion to Applied Regression (Levene's test)

================================================================================
PACKAGE DESCRIPTIONS AND USAGE
================================================================================

ggplot2 (v3.4.4)
  Purpose: Creating publication-quality figures
  Usage in manuscript: All figures (Figures 1-6)
  Citation: Wickham H (2016). ggplot2: Elegant Graphics for Data Analysis. 
            Springer-Verlag New York. ISBN 978-3-319-24277-4

drc (v3.0-1)
  Purpose: Four-parameter logistic regression for T50 estimation
  Usage in manuscript: Table 1 - Behavioral half-life analysis
  Model: Height = L_max / [1 + exp(k × (age - T50))]
  Citation: Ritz C, Baty F, Streibig JC, Gerhard D (2015). Dose-Response 
            Analysis Using R. PLOS ONE 10(12): e0146021

survival (v3.5-5)
  Purpose: Kaplan-Meier survival curves, Cox proportional hazards regression
  Usage in manuscript: Table 2 (median lifespan), Table 5 (hazard ratios), 
                       Figure 5 (survival curves)
  Citation: Therneau TM (2023). A Package for Survival Analysis in R. 
            R package version 3.5-5

survminer (v0.4.9)
  Purpose: Advanced visualization of survival analysis results
  Usage in manuscript: Figure 5 - Kaplan-Meier curves with confidence intervals
  Citation: Kassambara A, Kosinski M, Biecek P (2021). survminer: Drawing 
            Survival Curves using 'ggplot2'. R package version 0.4.9

emmeans (v1.8.9)
  Purpose: Estimated marginal means and post-hoc pairwise comparisons
  Usage in manuscript: Post-hoc tests following ANOVA with Bonferroni correction
  Methods: Tukey HSD and Games-Howell tests
  Citation: Lenth RV (2023). emmeans: Estimated Marginal Means, aka 
            Least-Squares Means. R package version 1.8.9

effectsize (v0.8.6)
  Purpose: Calculating effect sizes for statistical tests
  Usage in manuscript: Table 3 - Partial eta-squared (η²_p) for ANOVA
  Citation: Ben-Shachar MS, Lüdecke D, Makowski D (2020). effectsize: 
            Estimation of Effect Size Indices and Standardized Parameters. 
            Journal of Open Source Software, 5(56), 2815

boot (v1.3-28)
  Purpose: Bootstrap resampling for parameter uncertainty estimation
  Usage in manuscript: 95% confidence intervals for logistic regression 
                       parameters (Table 1)
  Iterations: 10,000 bootstrap resamples
  Citation: Canty A, Ripley BD (2022). boot: Bootstrap R (S-Plus) Functions. 
            R package version 1.3-28

readxl (v1.4.3)
  Purpose: Reading Excel data files
  Usage in manuscript: Importing S2_Data and S3_Data
  Citation: Wickham H, Bryan J (2023). readxl: Read Excel Files. 
            R package version 1.4.3

dplyr (v1.1.3)
  Purpose: Data manipulation and transformation
  Usage in manuscript: Data filtering, grouping, and summary statistics
  Citation: Wickham H, François R, Henry L, Müller K (2023). dplyr: A Grammar 
            of Data Manipulation. R package version 1.1.3

tidyr (v1.3.0)
  Purpose: Data tidying and reshaping
  Usage in manuscript: Converting between wide and long data formats
  Citation: Wickham H, Vaughan D, Girlich M (2023). tidyr: Tidy Messy Data. 
            R package version 1.3.0

broom (v1.0.5)
  Purpose: Converting statistical model outputs to tidy data frames
  Usage in manuscript: Extracting and formatting regression results
  Citation: Robinson D, Hayes A, Couch S (2023). broom: Convert Statistical 
            Objects into Tidy Tibbles. R package version 1.0.5

car (v3.1-2)
  Purpose: Companion to Applied Regression - diagnostic tests
  Usage in manuscript: Levene's test for homogeneity of variance
  Citation: Fox J, Weisberg S (2019). An R Companion to Applied Regression, 
            Third Edition. Sage, Thousand Oaks CA

================================================================================
STATISTICAL ANALYSES PERFORMED
================================================================================

1. FOUR-WAY MIXED ANOVA (Table 3)
   Function: aov() from stats package
   Model: Climbing_Height ~ Age × Paraquat × Strain × Sex
   Post-hoc: emmeans::emmeans() with Bonferroni correction
   Effect sizes: effectsize::eta_squared(partial = TRUE)
   
2. LOGISTIC REGRESSION (Table 1)
   Function: drc::drm() with LL.4() model
   Model: 4-parameter log-logistic
   Parameters: T50, k (slope), L_max (upper limit), L_min (lower limit)
   Confidence intervals: Profile likelihood + bootstrap (10,000 iterations)
   
3. LINEAR REGRESSION (Table 4)
   Function: lm() from stats package
   Model: Height = β₀ + β₁ × Age
   Correlation: cor.test() with Pearson method
   
4. KAPLAN-MEIER SURVIVAL ANALYSIS (Table 2, Figure 5)
   Function: survival::survfit()
   Comparisons: survival::survdiff() (log-rank test)
   Visualization: survminer::ggsurvplot()
   
5. COX PROPORTIONAL HAZARDS REGRESSION (Table 5)
   Function: survival::coxph()
   Model: Surv(time, event) ~ Paraquat + Strain + Sex + interactions
   Diagnostics: survival::cox.zph() (Schoenfeld residuals)
   
6. MODEL DIAGNOSTICS
   Normality: shapiro.test() from stats package
   Homogeneity: car::leveneTest()
   Residuals: plot(model) for visual inspection

================================================================================
REPRODUCIBILITY INFORMATION
================================================================================

Random Seed: 42
  - Set using set.seed(42) for all stochastic procedures
  - Ensures identical results when re-running analyses
  - Applied to bootstrap resampling and data generation

Numerical Precision:
  - All calculations performed in double precision
  - Results rounded appropriately for presentation
  - P-values: 3 decimal places (or <0.001)
  - Effect sizes: 3 decimal places
  - Parameter estimates: 1-3 decimal places

Computational Time:
  - Full analysis runtime: ~2-5 minutes on standard desktop
  - Memory usage: <500 MB RAM
  - No parallel processing required

Data Files Required:
  - S2_Data_Raw_and_Processed_FINAL.xlsx
  - S3_Survival_Data_Raw_FINAL.xlsx

================================================================================
PACKAGE DEPENDENCIES
================================================================================

Core Dependencies (automatically loaded):
  - Rcpp (≥ 1.0.0) - C++ integration for performance
  - Matrix (≥ 1.5.0) - Sparse and dense matrix operations
  - lattice (≥ 0.20-45) - Trellis graphics
  - grid (≥ 4.3.0) - Low-level graphics
  - MASS (≥ 7.3-60) - Support functions and datasets
  - nlme (≥ 3.1-162) - Linear and nonlinear mixed effects models
  - splines (≥ 4.3.1) - Regression spline functions

All dependencies are part of the standard R distribution or automatically 
installed with the analysis packages.

================================================================================
SYSTEM INFORMATION
================================================================================

Computer: Linux-based system
Processor: x86_64 architecture
Memory: 16 GB RAM (minimum 4 GB recommended)
Storage: ~100 MB required for data and outputs

No GPU acceleration required
No special hardware requirements
Compatible with Windows, macOS, and Linux

================================================================================
VERIFICATION
================================================================================

This session information was generated to ensure complete reproducibility of 
all analyses presented in the manuscript. To verify:

1. Install R version 4.3.1 or higher
2. Install all listed packages with specified versions
3. Run the provided analysis scripts (S4 Code)
4. Compare outputs with manuscript tables and figures

Any discrepancies should be minimal (due to numerical precision) and not 
affect conclusions.

For questions about reproducibility, contact the corresponding author.
