# Supplementary material for: Differential effects of paraquat-induced oxidative stress on functional aging and lifespan in male and female Drosophila melanogaster
Source: PLoS One. 2026 Mar 16;21(3):e0336096. doi: 10.1371/journal.pone.0336096 (PMC12991275; doi:10.1371/journal.pone.0336096)
Supplement: S2 File — Complete climbing performance dataset for all age × paraquat × strain × sex combinations, including raw measurements and processed values. (XLSX) [file pone.0336096.s002.xlsx]

## Sheet: Table1_Parameters
Strain	Sex	PQ_mM	T50_days	Slope_k	L_max_cm	R_squared	n
Oregon-R	Male	0	21.4	0.185	9.8	0.984	30
Oregon-R	Male	10	15.8	0.217	8.4	0.979	30
Oregon-R	Male	20	11.2	0.268	6.3	0.971	30
Oregon-R	Female	0	25.7	0.162	10.3	0.987	30
Oregon-R	Female	10	19.3	0.194	9.1	0.982	30
Oregon-R	Female	20	13.4	0.241	7.4	0.976	30
Vestigial	Male	0	14.8	0.228	8.1	0.976	30
Vestigial	Male	10	10.6	0.271	6.5	0.968	30
Vestigial	Male	20	7.1	0.342	4.4	0.959	30
Vestigial	Female	0	18.3	0.201	8.9	0.981	30
Vestigial	Female	10	13.1	0.245	7.2	0.973	30
Vestigial	Female	20	8.6	0.312	5.1	0.964	30

## Sheet: Raw_Data_All_Replicates
ID	Strain	Sex	Paraquat_mM	Age_days	Replicate	N_flies_per_replicate	Climbing_Height_cm
0	Oregon-R	Male	0	5	1	10	9.44
1	Oregon-R	Male	0	10	1	10	8.72
2	Oregon-R	Male	0	15	1	10	7.6
3	Oregon-R	Male	0	20	1	10	5.69
4	Oregon-R	Male	0	25	1	10	3.31
5	Oregon-R	Male	0	30	1	10	1.65
6	Oregon-R	Male	0	35	1	10	0.75
7	Oregon-R	Male	0	40	1	10	0.31
8	Oregon-R	Male	0	45	1	10	0.12
9	Oregon-R	Male	0	50	1	10	0.1
10	Oregon-R	Male	0	5	2	10	9.27
11	Oregon-R	Male	0	10	2	10	8.66
12	Oregon-R	Male	0	15	2	10	7.54
13	Oregon-R	Male	0	20	2	10	5.33
14	Oregon-R	Male	0	25	2	10	3.22
15	Oregon-R	Male	0	30	2	10	1.64
16	Oregon-R	Male	0	35	2	10	0.72
17	Oregon-R	Male	0	40	2	10	0.31
18	Oregon-R	Male	0	45	2	10	0.12
19	Oregon-R	Male	0	50	2	10	0.1
20	Oregon-R	Male	0	5	3	10	9.61
21	Oregon-R	Male	0	10	3	10	8.7
22	Oregon-R	Male	0	15	3	10	7.51
23	Oregon-R	Male	0	20	3	10	5.38
24	Oregon-R	Male	0	25	3	10	3.29
25	Oregon-R	Male	0	30	3	10	1.66
26	Oregon-R	Male	0	35	3	10	0.72
27	Oregon-R	Male	0	40	3	10	0.31
28	Oregon-R	Male	0	45	3	10	0.12
29	Oregon-R	Male	0	50	3	10	0.1
30	Oregon-R	Male	10	5	1	10	7.56
31	Oregon-R	Male	10	10	1	10	6.81
32	Oregon-R	Male	10	15	1	10	4.56
33	Oregon-R	Male	10	20	1	10	2.35
34	Oregon-R	Male	10	25	1	10	1.02
35	Oregon-R	Male	10	30	1	10	0.36
36	Oregon-R	Male	10	35	1	10	0.13
37	Oregon-R	Male	10	40	1	10	0.1
38	Oregon-R	Male	10	45	1	10	0.1
39	Oregon-R	Male	10	50	1	10	0.1
40	Oregon-R	Male	10	5	2	10	7.79
41	Oregon-R	Male	10	10	2	10	6.57
42	Oregon-R	Male	10	15	2	10	4.55
43	Oregon-R	Male	10	20	2	10	2.39
44	Oregon-R	Male	10	25	2	10	0.97
45	Oregon-R	Male	10	30	2	10	0.36
46	Oregon-R	Male	10	35	2	10	0.13
47	Oregon-R	Male	10	40	2	10	0.1
48	Oregon-R	Male	10	45	2	10	0.1
49	Oregon-R	Male	10	50	2	10	0.1
50	Oregon-R	Male	10	5	3	10	7.72
51	Oregon-R	Male	10	10	3	10	6.49
52	Oregon-R	Male	10	15	3	10	4.5
53	Oregon-R	Male	10	20	3	10	2.44
54	Oregon-R	Male	10	25	3	10	1.03
55	Oregon-R	Male	10	30	3	10	0.38
56	Oregon-R	Male	10	35	3	10	0.13
57	Oregon-R	Male	10	40	3	10	0.1
58	Oregon-R	Male	10	45	3	10	0.1
59	Oregon-R	Male	10	50	3	10	0.1
60	Oregon-R	Male	20	5	1	10	5.23
61	Oregon-R	Male	20	10	1	10	3.63
62	Oregon-R	Male	20	15	1	10	1.62
63	Oregon-R	Male	20	20	1	10	0.53
64	Oregon-R	Male	20	25	1	10	0.16
65	Oregon-R	Male	20	30	1	10	0.1
66	Oregon-R	Male	20	35	1	10	0.1
67	Oregon-R	Male	20	40	1	10	0.1
68	Oregon-R	Male	20	45	1	10	0.1
69	Oregon-R	Male	20	50	1	10	0.1
70	Oregon-R	Male	20	5	2	10	5.34
71	Oregon-R	Male	20	10	2	10	3.8
72	Oregon-R	Male	20	15	2	10	1.67
73	Oregon-R	Male	20	20	2	10	0.57
74	Oregon-R	Male	20	25	2	10	0.14
75	Oregon-R	Male	20	30	2	10	0.1
76	Oregon-R	Male	20	35	2	10	0.1
77	Oregon-R	Male	20	40	2	10	0.1
78	Oregon-R	Male	20	45	2	10	0.1
79	Oregon-R	Male	20	50	2	10	0.1
80	Oregon-R	Male	20	5	3	10	5.26
81	Oregon-R	Male	20	10	3	10	3.69
82	Oregon-R	Male	20	15	3	10	1.74
83	Oregon-R	Male	20	20	3	10	0.54
84	Oregon-R	Male	20	25	3	10	0.15
85	Oregon-R	Male	20	30	3	10	0.1
86	Oregon-R	Male	20	35	3	10	0.1
87	Oregon-R	Male	20	40	3	10	0.1
88	Oregon-R	Male	20	45	3	10	0.1
89	Oregon-R	Male	20	50	3	10	0.1
90	Oregon-R	Female	0	5	1	10	9.97
91	Oregon-R	Female	0	10	1	10	9.71
92	Oregon-R	Female	0	15	1	10	8.65
93	Oregon-R	Female	0	20	1	10	7.33
94	Oregon-R	Female	0	25	1	10	5.4
95	Oregon-R	Female	0	30	1	10	3.34
96	Oregon-R	Female	0	35	1	10	1.88
97	Oregon-R	Female	0	40	1	10	0.93
98	Oregon-R	Female	0	45	1	10	0.43
99	Oregon-R	Female	0	50	1	10	0.2
100	Oregon-R	Female	0	5	2	10	9.71
101	Oregon-R	Female	0	10	2	10	9.48
102	Oregon-R	Female	0	15	2	10	8.7
103	Oregon-R	Female	0	20	2	10	7.27
104	Oregon-R	Female	0	25	2	10	5.43
105	Oregon-R	Female	0	30	2	10	3.45
106	Oregon-R	Female	0	35	2	10	1.93
107	Oregon-R	Female	0	40	2	10	0.93
108	Oregon-R	Female	0	45	2	10	0.43
109	Oregon-R	Female	0	50	2	10	0.2
110	Oregon-R	Female	0	5	3	10	9.62
111	Oregon-R	Female	0	10	3	10	9.55
112	Oregon-R	Female	0	15	3	10	8.76
113	Oregon-R	Female	0	20	3	10	7.68
114	Oregon-R	Female	0	25	3	10	5.42
115	Oregon-R	Female	0	30	3	10	3.44
116	Oregon-R	Female	0	35	3	10	1.87
117	Oregon-R	Female	0	40	3	10	0.91
118	Oregon-R	Female	0	45	3	10	0.44
119	Oregon-R	Female	0	50	3	10	0.2
120	Oregon-R	Female	10	5	1	10	8.7
121	Oregon-R	Female	10	10	1	10	7.67
122	Oregon-R	Female	10	15	1	10	6.53
123	Oregon-R	Female	10	20	1	10	4.12
124	Oregon-R	Female	10	25	1	10	2.29
125	Oregon-R	Female	10	30	1	10	1.06
126	Oregon-R	Female	10	35	1	10	0.4
127	Oregon-R	Female	10	40	1	10	0.16
128	Oregon-R	Female	10	45	1	10	0.1
129	Oregon-R	Female	10	50	1	10	0.1
130	Oregon-R	Female	10	5	2	10	8.3
131	Oregon-R	Female	10	10	2	10	7.82
132	Oregon-R	Female	10	15	2	10	6.21
133	Oregon-R	Female	10	20	2	10	4.28
134	Oregon-R	Female	10	25	2	10	2.22
135	Oregon-R	Female	10	30	2	10	1.05
136	Oregon-R	Female	10	35	2	10	0.41
137	Oregon-R	Female	10	40	2	10	0.16
138	Oregon-R	Female	10	45	2	10	0.1
139	Oregon-R	Female	10	50	2	10	0.1
140	Oregon-R	Female	10	5	3	10	8.61
141	Oregon-R	Female	10	10	3	10	8.02
142	Oregon-R	Female	10	15	3	10	6.14
143	Oregon-R	Female	10	20	3	10	4.26
144	Oregon-R	Female	10	25	3	10	2.27
145	Oregon-R	Female	10	30	3	10	1.03
146	Oregon-R	Female	10	35	3	10	0.4
147	Oregon-R	Female	10	40	3	10	0.16
148	Oregon-R	Female	10	45	3	10	0.1
149	Oregon-R	Female	10	50	3	10	0.1
150	Oregon-R	Female	20	5	1	10	6.58
151	Oregon-R	Female	20	10	1	10	5.18
152	Oregon-R	Female	20	15	1	10	2.95
153	Oregon-R	Female	20	20	1	10	1.26
154	Oregon-R	Female	20	25	1	10	0.43
155	Oregon-R	Female	20	30	1	10	0.13
156	Oregon-R	Female	20	35	1	10	0.1
157	Oregon-R	Female	20	40	1	10	0.1
158	Oregon-R	Female	20	45	1	10	0.1
159	Oregon-R	Female	20	50	1	10	0.1
160	Oregon-R	Female	20	5	2	10	6.39
161	Oregon-R	Female	20	10	2	10	5.23
162	Oregon-R	Female	20	15	2	10	3.08
163	Oregon-R	Female	20	20	2	10	1.23
164	Oregon-R	Female	20	25	2	10	0.44
165	Oregon-R	Female	20	30	2	10	0.13
166	Oregon-R	Female	20	35	2	10	0.1
167	Oregon-R	Female	20	40	2	10	0.1
168	Oregon-R	Female	20	45	2	10	0.1
169	Oregon-R	Female	20	50	2	10	0.1
170	Oregon-R	Female	20	5	3	10	6.4
171	Oregon-R	Female	20	10	3	10	5.04
172	Oregon-R	Female	20	15	3	10	2.99
173	Oregon-R	Female	20	20	3	10	1.26
174	Oregon-R	Female	20	25	3	10	0.43
175	Oregon-R	Female	20	30	3	10	0.14
176	Oregon-R	Female	20	35	3	10	0.1
177	Oregon-R	Female	20	40	3	10	0.1
178	Oregon-R	Female	20	45	3	10	0.1
179	Oregon-R	Female	20	50	3	10	0.1
180	Vestigial	Male	0	5	1	10	7.42
181	Vestigial	Male	0	10	1	10	5.95
182	Vestigial	Male	0	15	1	10	3.86
183	Vestigial	Male	0	20	1	10	1.92
184	Vestigial	Male	0	25	1	10	0.72
185	Vestigial	Male	0	30	1	10	0.25
186	Vestigial	Male	0	35	1	10	0.1
187	Vestigial	Male	0	40	1	10	0.1
188	Vestigial	Male	0	45	1	10	0.1
189	Vestigial	Male	0	50	1	10	0.1
190	Vestigial	Male	0	5	2	10	7.24
191	Vestigial	Male	0	10	2	10	6.19
192	Vestigial	Male	0	15	2	10	3.98
193	Vestigial	Male	0	20	2	10	1.84
194	Vestigial	Male	0	25	2	10	0.72
195	Vestigial	Male	0	30	2	10	0.25
196	Vestigial	Male	0	35	2	10	0.1
197	Vestigial	Male	0	40	2	10	0.1
198	Vestigial	Male	0	45	2	10	0.1
199	Vestigial	Male	0	50	2	10	0.1
200	Vestigial	Male	0	5	3	10	7.38
201	Vestigial	Male	0	10	3	10	6.15
202	Vestigial	Male	0	15	3	10	4.06
203	Vestigial	Male	0	20	3	10	1.94
204	Vestigial	Male	0	25	3	10	0.7
205	Vestigial	Male	0	30	3	10	0.24
206	Vestigial	Male	0	35	3	10	0.1
207	Vestigial	Male	0	40	3	10	0.1
208	Vestigial	Male	0	45	3	10	0.1
209	Vestigial	Male	0	50	3	10	0.1
210	Vestigial	Male	10	5	1	10	5.41
211	Vestigial	Male	10	10	1	10	3.62
212	Vestigial	Male	10	15	1	10	1.55
213	Vestigial	Male	10	20	1	10	0.48
214	Vestigial	Male	10	25	1	10	0.13
215	Vestigial	Male	10	30	1	10	0.1
216	Vestigial	Male	10	35	1	10	0.1
217	Vestigial	Male	10	40	1	10	0.1
218	Vestigial	Male	10	45	1	10	0.1
219	Vestigial	Male	10	50	1	10	0.1
220	Vestigial	Male	10	5	2	10	5.67
221	Vestigial	Male	10	10	2	10	3.33
222	Vestigial	Male	10	15	2	10	1.54
223	Vestigial	Male	10	20	2	10	0.45
224	Vestigial	Male	10	25	2	10	0.13
225	Vestigial	Male	10	30	2	10	0.1
226	Vestigial	Male	10	35	2	10	0.1
227	Vestigial	Male	10	40	2	10	0.1
228	Vestigial	Male	10	45	2	10	0.1
229	Vestigial	Male	10	50	2	10	0.1
230	Vestigial	Male	10	5	3	10	5.23
231	Vestigial	Male	10	10	3	10	3.53
232	Vestigial	Male	10	15	3	10	1.52
233	Vestigial	Male	10	20	3	10	0.46
234	Vestigial	Male	10	25	3	10	0.14
235	Vestigial	Male	10	30	3	10	0.1
236	Vestigial	Male	10	35	3	10	0.1
237	Vestigial	Male	10	40	3	10	0.1
238	Vestigial	Male	10	45	3	10	0.1
239	Vestigial	Male	10	50	3	10	0.1
240	Vestigial	Male	20	5	1	10	2.89
241	Vestigial	Male	20	10	1	10	1.19
242	Vestigial	Male	20	15	1	10	0.28
243	Vestigial	Male	20	20	1	10	0.1
244	Vestigial	Male	20	25	1	10	0.1
245	Vestigial	Male	20	30	1	10	0.1
246	Vestigial	Male	20	35	1	10	0.1
247	Vestigial	Male	20	40	1	10	0.1
248	Vestigial	Male	20	45	1	10	0.1
249	Vestigial	Male	20	50	1	10	0.1
250	Vestigial	Male	20	5	2	10	2.84
251	Vestigial	Male	20	10	2	10	1.22
252	Vestigial	Male	20	15	2	10	0.29
253	Vestigial	Male	20	20	2	10	0.1
254	Vestigial	Male	20	25	2	10	0.1
255	Vestigial	Male	20	30	2	10	0.1
256	Vestigial	Male	20	35	2	10	0.1
257	Vestigial	Male	20	40	2	10	0.1
258	Vestigial	Male	20	45	2	10	0.1
259	Vestigial	Male	20	50	2	10	0.1
260	Vestigial	Male	20	5	3	10	2.87
261	Vestigial	Male	20	10	3	10	1.19
262	Vestigial	Male	20	15	3	10	0.25
263	Vestigial	Male	20	20	3	10	0.1
264	Vestigial	Male	20	25	3	10	0.1
265	Vestigial	Male	20	30	3	10	0.1
266	Vestigial	Male	20	35	3	10	0.1
267	Vestigial	Male	20	40	3	10	0.1
268	Vestigial	Male	20	45	3	10	0.1
269	Vestigial	Male	20	50	3	10	0.1
270	Vestigial	Female	0	5	1	10	8.58
271	Vestigial	Female	0	10	1	10	7.26
272	Vestigial	Female	0	15	1	10	6.02
273	Vestigial	Female	0	20	1	10	3.7
274	Vestigial	Female	0	25	1	10	1.8
275	Vestigial	Female	0	30	1	10	0.78
276	Vestigial	Female	0	35	1	10	0.3
277	Vestigial	Female	0	40	1	10	0.11
278	Vestigial	Female	0	45	1	10	0.1
279	Vestigial	Female	0	50	1	10	0.1
280	Vestigial	Female	0	5	2	10	8.35
281	Vestigial	Female	0	10	2	10	7.59
282	Vestigial	Female	0	15	2	10	6.07
283	Vestigial	Female	0	20	2	10	3.6
284	Vestigial	Female	0	25	2	10	1.92
285	Vestigial	Female	0	30	2	10	0.74
286	Vestigial	Female	0	35	2	10	0.3
287	Vestigial	Female	0	40	2	10	0.11
288	Vestigial	Female	0	45	2	10	0.1
289	Vestigial	Female	0	50	2	10	0.1
290	Vestigial	Female	0	5	3	10	8.29
291	Vestigial	Female	0	10	3	10	7.41
292	Vestigial	Female	0	15	3	10	5.8
293	Vestigial	Female	0	20	3	10	3.76
294	Vestigial	Female	0	25	3	10	1.85
295	Vestigial	Female	0	30	3	10	0.76
296	Vestigial	Female	0	35	3	10	0.31
297	Vestigial	Female	0	40	3	10	0.11
298	Vestigial	Female	0	45	3	10	0.1
299	Vestigial	Female	0	50	3	10	0.1
300	Vestigial	Female	10	5	1	10	6.2
301	Vestigial	Female	10	10	1	10	4.84
302	Vestigial	Female	10	15	1	10	2.83
303	Vestigial	Female	10	20	1	10	1.14
304	Vestigial	Female	10	25	1	10	0.37
305	Vestigial	Female	10	30	1	10	0.11
306	Vestigial	Female	10	35	1	10	0.1
307	Vestigial	Female	10	40	1	10	0.1
308	Vestigial	Female	10	45	1	10	0.1
309	Vestigial	Female	10	50	1	10	0.1
310	Vestigial	Female	10	5	2	10	6.3
311	Vestigial	Female	10	10	2	10	5.04
312	Vestigial	Female	10	15	2	10	2.83
313	Vestigial	Female	10	20	2	10	1.14
314	Vestigial	Female	10	25	2	10	0.38
315	Vestigial	Female	10	30	2	10	0.11
316	Vestigial	Female	10	35	2	10	0.1
317	Vestigial	Female	10	40	2	10	0.1
318	Vestigial	Female	10	45	2	10	0.1
319	Vestigial	Female	10	50	2	10	0.1
320	Vestigial	Female	10	5	3	10	6.35
321	Vestigial	Female	10	10	3	10	4.98
322	Vestigial	Female	10	15	3	10	2.72
323	Vestigial	Female	10	20	3	10	1.18
324	Vestigial	Female	10	25	3	10	0.36
325	Vestigial	Female	10	30	3	10	0.11
326	Vestigial	Female	10	35	3	10	0.1
327	Vestigial	Female	10	40	3	10	0.1
328	Vestigial	Female	10	45	3	10	0.1
329	Vestigial	Female	10	50	3	10	0.1
330	Vestigial	Female	20	5	1	10	3.85
331	Vestigial	Female	20	10	1	10	1.95
332	Vestigial	Female	20	15	1	10	0.61
333	Vestigial	Female	20	20	1	10	0.14
334	Vestigial	Female	20	25	1	10	0.1
335	Vestigial	Female	20	30	1	10	0.1
336	Vestigial	Female	20	35	1	10	0.1
337	Vestigial	Female	20	40	1	10	0.1
338	Vestigial	Female	20	45	1	10	0.1
339	Vestigial	Female	20	50	1	10	0.1
340	Vestigial	Female	20	5	2	10	3.76
341	Vestigial	Female	20	10	2	10	2.02
342	Vestigial	Female	20	15	2	10	0.61
343	Vestigial	Female	20	20	2	10	0.14
344	Vestigial	Female	20	25	2	10	0.1
345	Vestigial	Female	20	30	2	10	0.1
346	Vestigial	Female	20	35	2	10	0.1
347	Vestigial	Female	20	40	2	10	0.1
348	Vestigial	Female	20	45	2	10	0.1
349	Vestigial	Female	20	50	2	10	0.1
350	Vestigial	Female	20	5	3	10	3.88
351	Vestigial	Female	20	10	3	10	2.09
352	Vestigial	Female	20	15	3	10	0.62
353	Vestigial	Female	20	20	3	10	0.14
354	Vestigial	Female	20	25	3	10	0.1
355	Vestigial	Female	20	30	3	10	0.1
356	Vestigial	Female	20	35	3	10	0.1
357	Vestigial	Female	20	40	3	10	0.1
358	Vestigial	Female	20	45	3	10	0.1
359	Vestigial	Female	20	50	3	10	0.1

## Sheet: Summary_Mean_SEM
Strain	Sex	Paraquat_mM	Age_days	Mean_cm	SD	SEM	N
Oregon-R	Female	0	5	9.77	0.18	0.105	3
Oregon-R	Female	0	10	9.58	0.12	0.068	3
Oregon-R	Female	0	15	8.7	0.06	0.032	3
Oregon-R	Female	0	20	7.43	0.22	0.128	3
Oregon-R	Female	0	25	5.42	0.02	0.009	3
Oregon-R	Female	0	30	3.41	0.06	0.035	3
Oregon-R	Female	0	35	1.89	0.03	0.019	3
Oregon-R	Female	0	40	0.92	0.01	0.007	3
Oregon-R	Female	0	45	0.43	0.01	0.003	3
Oregon-R	Female	0	50	0.2	0	0	3
Oregon-R	Female	10	5	8.54	0.21	0.121	3
Oregon-R	Female	10	10	7.84	0.18	0.101	3
Oregon-R	Female	10	15	6.29	0.21	0.12	3
Oregon-R	Female	10	20	4.22	0.09	0.05	3
Oregon-R	Female	10	25	2.26	0.04	0.021	3
Oregon-R	Female	10	30	1.05	0.02	0.009	3
Oregon-R	Female	10	35	0.4	0.01	0.003	3
Oregon-R	Female	10	40	0.16	0	0	3
Oregon-R	Female	10	45	0.1	0	0	3
Oregon-R	Female	10	50	0.1	0	0	3
Oregon-R	Female	20	5	6.46	0.11	0.062	3
Oregon-R	Female	20	10	5.15	0.1	0.057	3
Oregon-R	Female	20	15	3.01	0.07	0.038	3
Oregon-R	Female	20	20	1.25	0.02	0.01	3
Oregon-R	Female	20	25	0.43	0.01	0.003	3
Oregon-R	Female	20	30	0.13	0.01	0.003	3
Oregon-R	Female	20	35	0.1	0	0	3
Oregon-R	Female	20	40	0.1	0	0	3
Oregon-R	Female	20	45	0.1	0	0	3
Oregon-R	Female	20	50	0.1	0	0	3
Oregon-R	Male	0	5	9.44	0.17	0.098	3
Oregon-R	Male	0	10	8.69	0.03	0.018	3
Oregon-R	Male	0	15	7.55	0.05	0.026	3
Oregon-R	Male	0	20	5.47	0.2	0.113	3
Oregon-R	Male	0	25	3.27	0.05	0.027	3
Oregon-R	Male	0	30	1.65	0.01	0.006	3
Oregon-R	Male	0	35	0.73	0.02	0.01	3
Oregon-R	Male	0	40	0.31	0	0	3
Oregon-R	Male	0	45	0.12	0	0	3
Oregon-R	Male	0	50	0.1	0	0	3
Oregon-R	Male	10	5	7.69	0.12	0.068	3
Oregon-R	Male	10	10	6.62	0.17	0.096	3
Oregon-R	Male	10	15	4.54	0.03	0.019	3
Oregon-R	Male	10	20	2.39	0.05	0.026	3
Oregon-R	Male	10	25	1.01	0.03	0.019	3
Oregon-R	Male	10	30	0.37	0.01	0.007	3
Oregon-R	Male	10	35	0.13	0	0	3
Oregon-R	Male	10	40	0.1	0	0	3
Oregon-R	Male	10	45	0.1	0	0	3
Oregon-R	Male	10	50	0.1	0	0	3
Oregon-R	Male	20	5	5.28	0.06	0.033	3
Oregon-R	Male	20	10	3.71	0.09	0.05	3
Oregon-R	Male	20	15	1.68	0.06	0.035	3
Oregon-R	Male	20	20	0.55	0.02	0.012	3
Oregon-R	Male	20	25	0.15	0.01	0.006	3
Oregon-R	Male	20	30	0.1	0	0	3
Oregon-R	Male	20	35	0.1	0	0	3
Oregon-R	Male	20	40	0.1	0	0	3
Oregon-R	Male	20	45	0.1	0	0	3
Oregon-R	Male	20	50	0.1	0	0	3
Vestigial	Female	0	5	8.41	0.15	0.088	3
Vestigial	Female	0	10	7.42	0.17	0.095	3
Vestigial	Female	0	15	5.96	0.14	0.083	3
Vestigial	Female	0	20	3.69	0.08	0.047	3
Vestigial	Female	0	25	1.86	0.06	0.035	3
Vestigial	Female	0	30	0.76	0.02	0.012	3
Vestigial	Female	0	35	0.3	0.01	0.003	3
Vestigial	Female	0	40	0.11	0	0	3
Vestigial	Female	0	45	0.1	0	0	3
Vestigial	Female	0	50	0.1	0	0	3
Vestigial	Female	10	5	6.28	0.08	0.044	3
Vestigial	Female	10	10	4.95	0.1	0.059	3
Vestigial	Female	10	15	2.79	0.06	0.037	3
Vestigial	Female	10	20	1.15	0.02	0.013	3
Vestigial	Female	10	25	0.37	0.01	0.006	3
Vestigial	Female	10	30	0.11	0	0	3
Vestigial	Female	10	35	0.1	0	0	3
Vestigial	Female	10	40	0.1	0	0	3
Vestigial	Female	10	45	0.1	0	0	3
Vestigial	Female	10	50	0.1	0	0	3
Vestigial	Female	20	5	3.83	0.06	0.036	3
Vestigial	Female	20	10	2.02	0.07	0.04	3
Vestigial	Female	20	15	0.61	0.01	0.003	3
Vestigial	Female	20	20	0.14	0	0	3
Vestigial	Female	20	25	0.1	0	0	3
Vestigial	Female	20	30	0.1	0	0	3
Vestigial	Female	20	35	0.1	0	0	3
Vestigial	Female	20	40	0.1	0	0	3
Vestigial	Female	20	45	0.1	0	0	3
Vestigial	Female	20	50	0.1	0	0	3
Vestigial	Male	0	5	7.35	0.09	0.055	3
Vestigial	Male	0	10	6.1	0.13	0.074	3
Vestigial	Male	0	15	3.97	0.1	0.058	3
Vestigial	Male	0	20	1.9	0.05	0.031	3
Vestigial	Male	0	25	0.71	0.01	0.007	3
Vestigial	Male	0	30	0.25	0.01	0.003	3
Vestigial	Male	0	35	0.1	0	0	3
Vestigial	Male	0	40	0.1	0	0	3
Vestigial	Male	0	45	0.1	0	0	3
Vestigial	Male	0	50	0.1	0	0	3
Vestigial	Male	10	5	5.44	0.22	0.128	3
Vestigial	Male	10	10	3.49	0.15	0.086	3
Vestigial	Male	10	15	1.54	0.02	0.009	3
Vestigial	Male	10	20	0.46	0.02	0.009	3
Vestigial	Male	10	25	0.13	0.01	0.003	3
Vestigial	Male	10	30	0.1	0	0	3
Vestigial	Male	10	35	0.1	0	0	3
Vestigial	Male	10	40	0.1	0	0	3
Vestigial	Male	10	45	0.1	0	0	3
Vestigial	Male	10	50	0.1	0	0	3
Vestigial	Male	20	5	2.87	0.03	0.015	3
Vestigial	Male	20	10	1.2	0.02	0.01	3
Vestigial	Male	20	15	0.27	0.02	0.012	3
Vestigial	Male	20	20	0.1	0	0	3
Vestigial	Male	20	25	0.1	0	0	3
Vestigial	Male	20	30	0.1	0	0	3
Vestigial	Male	20	35	0.1	0	0	3
Vestigial	Male	20	40	0.1	0	0	3
Vestigial	Male	20	45	0.1	0	0	3
Vestigial	Male	20	50	0.1	0	0	3

## Sheet: Summary_Wide_Format
Strain	Sex	Paraquat_mM	5	10	15	20	25	30	35	40	45	50
Oregon-R	Female	0	9.77	9.58	8.7	7.43	5.42	3.41	1.89	0.92	0.43	0.2
Oregon-R	Female	10	8.54	7.84	6.29	4.22	2.26	1.05	0.4	0.16	0.1	0.1
Oregon-R	Female	20	6.46	5.15	3.01	1.25	0.43	0.13	0.1	0.1	0.1	0.1
Oregon-R	Male	0	9.44	8.69	7.55	5.47	3.27	1.65	0.73	0.31	0.12	0.1
Oregon-R	Male	10	7.69	6.62	4.54	2.39	1.01	0.37	0.13	0.1	0.1	0.1
Oregon-R	Male	20	5.28	3.71	1.68	0.55	0.15	0.1	0.1	0.1	0.1	0.1
Vestigial	Female	0	8.41	7.42	5.96	3.69	1.86	0.76	0.3	0.11	0.1	0.1
Vestigial	Female	10	6.28	4.95	2.79	1.15	0.37	0.11	0.1	0.1	0.1	0.1
Vestigial	Female	20	3.83	2.02	0.61	0.14	0.1	0.1	0.1	0.1	0.1	0.1
Vestigial	Male	0	7.35	6.1	3.97	1.9	0.71	0.25	0.1	0.1	0.1	0.1
Vestigial	Male	10	5.44	3.49	1.54	0.46	0.13	0.1	0.1	0.1	0.1	0.1
Vestigial	Male	20	2.87	1.2	0.27	0.1	0.1	0.1	0.1	0.1	0.1	0.1
