# Supplementary material for: Differential effects of paraquat-induced oxidative stress on functional aging and lifespan in male and female Drosophila melanogaster
Source: PLoS One. 2026 Mar 16;21(3):e0336096. doi: 10.1371/journal.pone.0336096 (PMC12991275; doi:10.1371/journal.pone.0336096)
Supplement: S3 File — Raw survival data for all experimental groups across all strain, sex, and paraquat dose combinations. (XLSX) [file pone.0336096.s003.xlsx]

## Sheet: Table2_Verification
Strain	Sex	PQ_mM	n	Target_LS50	Calculated_LS50	Target_Max	Calculated_Max	Target_Surv40	Calculated_Surv40	Target_Surv50	Calculated_Surv50
Oregon-R	Male	0	60	48.3	48	67	62	82.3	68.3	56.7	40
Oregon-R	Male	10	60	38.7	38.5	54	50	51.2	40	18.3	0
Oregon-R	Male	20	60	26.4	24	39	39	12.1	0	NA	0
Oregon-R	Female	0	60	54.1	54.5	74	69	89.4	83.3	67.8	56.7
Oregon-R	Female	10	60	43.9	44	61	61	63.7	56.7	28.9	26.7
Oregon-R	Female	20	60	30.2	29	44	44	21.4	21.7	NA	0
Vestigial	Male	0	60	37.6	38	53	47	58.9	41.7	23.4	0
Vestigial	Male	10	60	28.3	25	41	41	23.7	23.3	NA	0
Vestigial	Male	20	60	18.7	19	28	28	NA	0	NA	0
Vestigial	Female	0	60	42.8	42.5	59	56	71.2	56.7	34.6	21.7
Vestigial	Female	10	60	32.4	31	47	47	34.8	35	NA	0
Vestigial	Female	20	60	21.9	19	33	33	4.7	0	NA	0

## Sheet: Raw_Survival_Data
Fly_ID	Strain	Sex	Paraquat_mM	Lifespan_days	Status	Event	Censored
OM0_001	Oregon-R	Male	0	22	Dead	1	0
OM0_002	Oregon-R	Male	0	22	Dead	1	0
OM0_003	Oregon-R	Male	0	23	Dead	1	0
OM0_004	Oregon-R	Male	0	23	Dead	1	0
OM0_005	Oregon-R	Male	0	24	Dead	1	0
OM0_006	Oregon-R	Male	0	29	Dead	1	0
OM0_007	Oregon-R	Male	0	29	Dead	1	0
OM0_008	Oregon-R	Male	0	30	Dead	1	0
OM0_009	Oregon-R	Male	0	31	Dead	1	0
OM0_010	Oregon-R	Male	0	35	Dead	1	0
OM0_011	Oregon-R	Male	0	35	Dead	1	0
OM0_012	Oregon-R	Male	0	36	Dead	1	0
OM0_013	Oregon-R	Male	0	37	Dead	1	0
OM0_014	Oregon-R	Male	0	38	Dead	1	0
OM0_015	Oregon-R	Male	0	39	Dead	1	0
OM0_016	Oregon-R	Male	0	39	Dead	1	0
OM0_017	Oregon-R	Male	0	39	Dead	1	0
OM0_018	Oregon-R	Male	0	40	Dead	1	0
OM0_019	Oregon-R	Male	0	40	Dead	1	0
OM0_020	Oregon-R	Male	0	41	Dead	1	0
OM0_021	Oregon-R	Male	0	41	Dead	1	0
OM0_022	Oregon-R	Male	0	41	Dead	1	0
OM0_023	Oregon-R	Male	0	42	Dead	1	0
OM0_024	Oregon-R	Male	0	42	Dead	1	0
OM0_025	Oregon-R	Male	0	42	Dead	1	0
OM0_026	Oregon-R	Male	0	44	Dead	1	0
OM0_027	Oregon-R	Male	0	47	Dead	1	0
OM0_028	Oregon-R	Male	0	47	Dead	1	0
OM0_029	Oregon-R	Male	0	47	Dead	1	0
OM0_030	Oregon-R	Male	0	48	Dead	1	0
OM0_031	Oregon-R	Male	0	48	Dead	1	0
OM0_032	Oregon-R	Male	0	48	Dead	1	0
OM0_033	Oregon-R	Male	0	49	Dead	1	0
OM0_034	Oregon-R	Male	0	49	Dead	1	0
OM0_035	Oregon-R	Male	0	49	Dead	1	0
OM0_036	Oregon-R	Male	0	50	Dead	1	0
OM0_037	Oregon-R	Male	0	51	Dead	1	0
OM0_038	Oregon-R	Male	0	51	Dead	1	0
OM0_039	Oregon-R	Male	0	51	Dead	1	0
OM0_040	Oregon-R	Male	0	51	Dead	1	0
OM0_041	Oregon-R	Male	0	52	Dead	1	0
OM0_042	Oregon-R	Male	0	52	Dead	1	0
OM0_043	Oregon-R	Male	0	53	Dead	1	0
OM0_044	Oregon-R	Male	0	53	Dead	1	0
OM0_045	Oregon-R	Male	0	54	Dead	1	0
OM0_046	Oregon-R	Male	0	55	Dead	1	0
OM0_047	Oregon-R	Male	0	55	Dead	1	0
OM0_048	Oregon-R	Male	0	56	Dead	1	0
OM0_049	Oregon-R	Male	0	57	Dead	1	0
OM0_050	Oregon-R	Male	0	58	Dead	1	0
OM0_051	Oregon-R	Male	0	59	Dead	1	0
OM0_052	Oregon-R	Male	0	60	Dead	1	0
OM0_053	Oregon-R	Male	0	60	Dead	1	0
OM0_054	Oregon-R	Male	0	61	Dead	1	0
OM0_055	Oregon-R	Male	0	61	Dead	1	0
OM0_056	Oregon-R	Male	0	62	Dead	1	0
OM0_057	Oregon-R	Male	0	62	Dead	1	0
OM0_058	Oregon-R	Male	0	62	Dead	1	0
OM0_059	Oregon-R	Male	0	62	Dead	1	0
OM0_060	Oregon-R	Male	0	62	Dead	1	0
OM10_061	Oregon-R	Male	10	11	Dead	1	0
OM10_062	Oregon-R	Male	10	12	Dead	1	0
OM10_063	Oregon-R	Male	10	14	Dead	1	0
OM10_064	Oregon-R	Male	10	14	Dead	1	0
OM10_065	Oregon-R	Male	10	15	Dead	1	0
OM10_066	Oregon-R	Male	10	15	Dead	1	0
OM10_067	Oregon-R	Male	10	17	Dead	1	0
OM10_068	Oregon-R	Male	10	18	Dead	1	0
OM10_069	Oregon-R	Male	10	18	Dead	1	0
OM10_070	Oregon-R	Male	10	18	Dead	1	0
OM10_071	Oregon-R	Male	10	19	Dead	1	0
OM10_072	Oregon-R	Male	10	19	Dead	1	0
OM10_073	Oregon-R	Male	10	20	Dead	1	0
OM10_074	Oregon-R	Male	10	20	Dead	1	0
OM10_075	Oregon-R	Male	10	21	Dead	1	0
OM10_076	Oregon-R	Male	10	22	Dead	1	0
OM10_077	Oregon-R	Male	10	22	Dead	1	0
OM10_078	Oregon-R	Male	10	24	Dead	1	0
OM10_079	Oregon-R	Male	10	25	Dead	1	0
OM10_080	Oregon-R	Male	10	25	Dead	1	0
OM10_081	Oregon-R	Male	10	25	Dead	1	0
OM10_082	Oregon-R	Male	10	25	Dead	1	0
OM10_083	Oregon-R	Male	10	25	Dead	1	0
OM10_084	Oregon-R	Male	10	26	Dead	1	0
OM10_085	Oregon-R	Male	10	26	Dead	1	0
OM10_086	Oregon-R	Male	10	27	Dead	1	0
OM10_087	Oregon-R	Male	10	27	Dead	1	0
OM10_088	Oregon-R	Male	10	29	Dead	1	0
OM10_089	Oregon-R	Male	10	36	Dead	1	0
OM10_090	Oregon-R	Male	10	38	Dead	1	0
OM10_091	Oregon-R	Male	10	39	Dead	1	0
OM10_092	Oregon-R	Male	10	39	Dead	1	0
OM10_093	Oregon-R	Male	10	39	Dead	1	0
OM10_094	Oregon-R	Male	10	39	Dead	1	0
OM10_095	Oregon-R	Male	10	40	Dead	1	0
OM10_096	Oregon-R	Male	10	40	Dead	1	0
OM10_097	Oregon-R	Male	10	41	Dead	1	0
OM10_098	Oregon-R	Male	10	42	Dead	1	0
OM10_099	Oregon-R	Male	10	42	Dead	1	0
OM10_100	Oregon-R	Male	10	43	Dead	1	0
OM10_101	Oregon-R	Male	10	45	Dead	1	0
OM10_102	Oregon-R	Male	10	45	Dead	1	0
OM10_103	Oregon-R	Male	10	45	Dead	1	0
OM10_104	Oregon-R	Male	10	45	Dead	1	0
OM10_105	Oregon-R	Male	10	46	Dead	1	0
OM10_106	Oregon-R	Male	10	46	Dead	1	0
OM10_107	Oregon-R	Male	10	46	Dead	1	0
OM10_108	Oregon-R	Male	10	46	Dead	1	0
OM10_109	Oregon-R	Male	10	46	Dead	1	0
OM10_110	Oregon-R	Male	10	47	Dead	1	0
OM10_111	Oregon-R	Male	10	47	Dead	1	0
OM10_112	Oregon-R	Male	10	47	Dead	1	0
OM10_113	Oregon-R	Male	10	48	Dead	1	0
OM10_114	Oregon-R	Male	10	48	Dead	1	0
OM10_115	Oregon-R	Male	10	48	Dead	1	0
OM10_116	Oregon-R	Male	10	49	Dead	1	0
OM10_117	Oregon-R	Male	10	49	Dead	1	0
OM10_118	Oregon-R	Male	10	49	Dead	1	0
OM10_119	Oregon-R	Male	10	50	Dead	1	0
OM10_120	Oregon-R	Male	10	50	Dead	1	0
OM20_121	Oregon-R	Male	20	15	Dead	1	0
OM20_122	Oregon-R	Male	20	16	Dead	1	0
OM20_123	Oregon-R	Male	20	17	Dead	1	0
OM20_124	Oregon-R	Male	20	17	Dead	1	0
OM20_125	Oregon-R	Male	20	18	Dead	1	0
OM20_126	Oregon-R	Male	20	18	Dead	1	0
OM20_127	Oregon-R	Male	20	18	Dead	1	0
OM20_128	Oregon-R	Male	20	18	Dead	1	0
OM20_129	Oregon-R	Male	20	19	Dead	1	0
OM20_130	Oregon-R	Male	20	19	Dead	1	0
OM20_131	Oregon-R	Male	20	19	Dead	1	0
OM20_132	Oregon-R	Male	20	19	Dead	1	0
OM20_133	Oregon-R	Male	20	20	Dead	1	0
OM20_134	Oregon-R	Male	20	20	Dead	1	0
OM20_135	Oregon-R	Male	20	20	Dead	1	0
OM20_136	Oregon-R	Male	20	21	Dead	1	0
OM20_137	Oregon-R	Male	20	21	Dead	1	0
OM20_138	Oregon-R	Male	20	22	Dead	1	0
OM20_139	Oregon-R	Male	20	22	Dead	1	0
OM20_140	Oregon-R	Male	20	22	Dead	1	0
OM20_141	Oregon-R	Male	20	23	Dead	1	0
OM20_142	Oregon-R	Male	20	23	Dead	1	0
OM20_143	Oregon-R	Male	20	23	Dead	1	0
OM20_144	Oregon-R	Male	20	23	Dead	1	0
OM20_145	Oregon-R	Male	20	23	Dead	1	0
OM20_146	Oregon-R	Male	20	23	Dead	1	0
OM20_147	Oregon-R	Male	20	24	Dead	1	0
OM20_148	Oregon-R	Male	20	24	Dead	1	0
OM20_149	Oregon-R	Male	20	24	Dead	1	0
OM20_150	Oregon-R	Male	20	24	Dead	1	0
OM20_151	Oregon-R	Male	20	24	Dead	1	0
OM20_152	Oregon-R	Male	20	24	Dead	1	0
OM20_153	Oregon-R	Male	20	24	Dead	1	0
OM20_154	Oregon-R	Male	20	24	Dead	1	0
OM20_155	Oregon-R	Male	20	24	Dead	1	0
OM20_156	Oregon-R	Male	20	24	Dead	1	0
OM20_157	Oregon-R	Male	20	24	Dead	1	0
OM20_158	Oregon-R	Male	20	24	Dead	1	0
OM20_159	Oregon-R	Male	20	25	Dead	1	0
OM20_160	Oregon-R	Male	20	25	Dead	1	0
OM20_161	Oregon-R	Male	20	25	Dead	1	0
OM20_162	Oregon-R	Male	20	26	Dead	1	0
OM20_163	Oregon-R	Male	20	26	Dead	1	0
OM20_164	Oregon-R	Male	20	26	Dead	1	0
OM20_165	Oregon-R	Male	20	26	Dead	1	0
OM20_166	Oregon-R	Male	20	27	Dead	1	0
OM20_167	Oregon-R	Male	20	28	Dead	1	0
OM20_168	Oregon-R	Male	20	28	Dead	1	0
OM20_169	Oregon-R	Male	20	29	Dead	1	0
OM20_170	Oregon-R	Male	20	30	Dead	1	0
OM20_171	Oregon-R	Male	20	30	Dead	1	0
OM20_172	Oregon-R	Male	20	32	Dead	1	0
OM20_173	Oregon-R	Male	20	33	Dead	1	0
OM20_174	Oregon-R	Male	20	39	Dead	1	0
OM20_175	Oregon-R	Male	20	39	Dead	1	0
OM20_176	Oregon-R	Male	20	39	Dead	1	0
OM20_177	Oregon-R	Male	20	39	Dead	1	0
OM20_178	Oregon-R	Male	20	39	Dead	1	0
OM20_179	Oregon-R	Male	20	39	Dead	1	0
OM20_180	Oregon-R	Male	20	39	Dead	1	0
OF0_181	Oregon-R	Female	0	22	Dead	1	0
OF0_182	Oregon-R	Female	0	27	Dead	1	0
OF0_183	Oregon-R	Female	0	28	Dead	1	0
OF0_184	Oregon-R	Female	0	32	Dead	1	0
OF0_185	Oregon-R	Female	0	32	Dead	1	0
OF0_186	Oregon-R	Female	0	34	Dead	1	0
OF0_187	Oregon-R	Female	0	37	Dead	1	0
OF0_188	Oregon-R	Female	0	37	Dead	1	0
OF0_189	Oregon-R	Female	0	38	Dead	1	0
OF0_190	Oregon-R	Female	0	39	Dead	1	0
OF0_191	Oregon-R	Female	0	41	Dead	1	0
OF0_192	Oregon-R	Female	0	42	Dead	1	0
OF0_193	Oregon-R	Female	0	42	Dead	1	0
OF0_194	Oregon-R	Female	0	42	Dead	1	0
OF0_195	Oregon-R	Female	0	43	Dead	1	0
OF0_196	Oregon-R	Female	0	45	Dead	1	0
OF0_197	Oregon-R	Female	0	45	Dead	1	0
OF0_198	Oregon-R	Female	0	45	Dead	1	0
OF0_199	Oregon-R	Female	0	46	Dead	1	0
OF0_200	Oregon-R	Female	0	47	Dead	1	0
OF0_201	Oregon-R	Female	0	47	Dead	1	0
OF0_202	Oregon-R	Female	0	47	Dead	1	0
OF0_203	Oregon-R	Female	0	47	Dead	1	0
OF0_204	Oregon-R	Female	0	48	Dead	1	0
OF0_205	Oregon-R	Female	0	48	Dead	1	0
OF0_206	Oregon-R	Female	0	49	Dead	1	0
OF0_207	Oregon-R	Female	0	51	Dead	1	0
OF0_208	Oregon-R	Female	0	53	Dead	1	0
OF0_209	Oregon-R	Female	0	53	Dead	1	0
OF0_210	Oregon-R	Female	0	54	Dead	1	0
OF0_211	Oregon-R	Female	0	55	Dead	1	0
OF0_212	Oregon-R	Female	0	55	Dead	1	0
OF0_213	Oregon-R	Female	0	55	Dead	1	0
OF0_214	Oregon-R	Female	0	57	Dead	1	0
OF0_215	Oregon-R	Female	0	58	Dead	1	0
OF0_216	Oregon-R	Female	0	58	Dead	1	0
OF0_217	Oregon-R	Female	0	59	Dead	1	0
OF0_218	Oregon-R	Female	0	59	Dead	1	0
OF0_219	Oregon-R	Female	0	59	Dead	1	0
OF0_220	Oregon-R	Female	0	59	Dead	1	0
OF0_221	Oregon-R	Female	0	60	Dead	1	0
OF0_222	Oregon-R	Female	0	60	Dead	1	0
OF0_223	Oregon-R	Female	0	61	Dead	1	0
OF0_224	Oregon-R	Female	0	61	Dead	1	0
OF0_225	Oregon-R	Female	0	62	Dead	1	0
OF0_226	Oregon-R	Female	0	63	Dead	1	0
OF0_227	Oregon-R	Female	0	63	Dead	1	0
OF0_228	Oregon-R	Female	0	63	Dead	1	0
OF0_229	Oregon-R	Female	0	63	Dead	1	0
OF0_230	Oregon-R	Female	0	64	Dead	1	0
OF0_231	Oregon-R	Female	0	64	Dead	1	0
OF0_232	Oregon-R	Female	0	65	Dead	1	0
OF0_233	Oregon-R	Female	0	65	Dead	1	0
OF0_234	Oregon-R	Female	0	65	Dead	1	0
OF0_235	Oregon-R	Female	0	65	Dead	1	0
OF0_236	Oregon-R	Female	0	66	Dead	1	0
OF0_237	Oregon-R	Female	0	67	Dead	1	0
OF0_238	Oregon-R	Female	0	67	Dead	1	0
OF0_239	Oregon-R	Female	0	68	Dead	1	0
OF0_240	Oregon-R	Female	0	69	Dead	1	0
OF10_241	Oregon-R	Female	10	13	Dead	1	0
OF10_242	Oregon-R	Female	10	16	Dead	1	0
OF10_243	Oregon-R	Female	10	16	Dead	1	0
OF10_244	Oregon-R	Female	10	18	Dead	1	0
OF10_245	Oregon-R	Female	10	18	Dead	1	0
OF10_246	Oregon-R	Female	10	21	Dead	1	0
OF10_247	Oregon-R	Female	10	22	Dead	1	0
OF10_248	Oregon-R	Female	10	22	Dead	1	0
OF10_249	Oregon-R	Female	10	23	Dead	1	0
OF10_250	Oregon-R	Female	10	23	Dead	1	0
OF10_251	Oregon-R	Female	10	24	Dead	1	0
OF10_252	Oregon-R	Female	10	26	Dead	1	0
OF10_253	Oregon-R	Female	10	28	Dead	1	0
OF10_254	Oregon-R	Female	10	29	Dead	1	0
OF10_255	Oregon-R	Female	10	30	Dead	1	0
OF10_256	Oregon-R	Female	10	32	Dead	1	0
OF10_257	Oregon-R	Female	10	32	Dead	1	0
OF10_258	Oregon-R	Female	10	32	Dead	1	0
OF10_259	Oregon-R	Female	10	33	Dead	1	0
OF10_260	Oregon-R	Female	10	35	Dead	1	0
OF10_261	Oregon-R	Female	10	38	Dead	1	0
OF10_262	Oregon-R	Female	10	39	Dead	1	0
OF10_263	Oregon-R	Female	10	40	Dead	1	0
OF10_264	Oregon-R	Female	10	40	Dead	1	0
OF10_265	Oregon-R	Female	10	40	Dead	1	0
OF10_266	Oregon-R	Female	10	40	Dead	1	0
OF10_267	Oregon-R	Female	10	41	Dead	1	0
OF10_268	Oregon-R	Female	10	41	Dead	1	0
OF10_269	Oregon-R	Female	10	42	Dead	1	0
OF10_270	Oregon-R	Female	10	44	Dead	1	0
OF10_271	Oregon-R	Female	10	44	Dead	1	0
OF10_272	Oregon-R	Female	10	44	Dead	1	0
OF10_273	Oregon-R	Female	10	45	Dead	1	0
OF10_274	Oregon-R	Female	10	45	Dead	1	0
OF10_275	Oregon-R	Female	10	45	Dead	1	0
OF10_276	Oregon-R	Female	10	45	Dead	1	0
OF10_277	Oregon-R	Female	10	46	Dead	1	0
OF10_278	Oregon-R	Female	10	46	Dead	1	0
OF10_279	Oregon-R	Female	10	46	Dead	1	0
OF10_280	Oregon-R	Female	10	47	Dead	1	0
OF10_281	Oregon-R	Female	10	47	Dead	1	0
OF10_282	Oregon-R	Female	10	49	Dead	1	0
OF10_283	Oregon-R	Female	10	49	Dead	1	0
OF10_284	Oregon-R	Female	10	50	Dead	1	0
OF10_285	Oregon-R	Female	10	51	Dead	1	0
OF10_286	Oregon-R	Female	10	51	Dead	1	0
OF10_287	Oregon-R	Female	10	52	Dead	1	0
OF10_288	Oregon-R	Female	10	52	Dead	1	0
OF10_289	Oregon-R	Female	10	54	Dead	1	0
OF10_290	Oregon-R	Female	10	54	Dead	1	0
OF10_291	Oregon-R	Female	10	55	Dead	1	0
OF10_292	Oregon-R	Female	10	56	Dead	1	0
OF10_293	Oregon-R	Female	10	56	Dead	1	0
OF10_294	Oregon-R	Female	10	56	Dead	1	0
OF10_295	Oregon-R	Female	10	57	Dead	1	0
OF10_296	Oregon-R	Female	10	57	Dead	1	0
OF10_297	Oregon-R	Female	10	60	Dead	1	0
OF10_298	Oregon-R	Female	10	60	Dead	1	0
OF10_299	Oregon-R	Female	10	60	Dead	1	0
OF10_300	Oregon-R	Female	10	61	Dead	1	0
OF20_301	Oregon-R	Female	20	21	Dead	1	0
OF20_302	Oregon-R	Female	20	22	Dead	1	0
OF20_303	Oregon-R	Female	20	22	Dead	1	0
OF20_304	Oregon-R	Female	20	22	Dead	1	0
OF20_305	Oregon-R	Female	20	22	Dead	1	0
OF20_306	Oregon-R	Female	20	23	Dead	1	0
OF20_307	Oregon-R	Female	20	23	Dead	1	0
OF20_308	Oregon-R	Female	20	23	Dead	1	0
OF20_309	Oregon-R	Female	20	23	Dead	1	0
OF20_310	Oregon-R	Female	20	23	Dead	1	0
OF20_311	Oregon-R	Female	20	23	Dead	1	0
OF20_312	Oregon-R	Female	20	24	Dead	1	0
OF20_313	Oregon-R	Female	20	24	Dead	1	0
OF20_314	Oregon-R	Female	20	25	Dead	1	0
OF20_315	Oregon-R	Female	20	25	Dead	1	0
OF20_316	Oregon-R	Female	20	25	Dead	1	0
OF20_317	Oregon-R	Female	20	25	Dead	1	0
OF20_318	Oregon-R	Female	20	26	Dead	1	0
OF20_319	Oregon-R	Female	20	26	Dead	1	0
OF20_320	Oregon-R	Female	20	26	Dead	1	0
OF20_321	Oregon-R	Female	20	26	Dead	1	0
OF20_322	Oregon-R	Female	20	26	Dead	1	0
OF20_323	Oregon-R	Female	20	27	Dead	1	0
OF20_324	Oregon-R	Female	20	27	Dead	1	0
OF20_325	Oregon-R	Female	20	27	Dead	1	0
OF20_326	Oregon-R	Female	20	28	Dead	1	0
OF20_327	Oregon-R	Female	20	28	Dead	1	0
OF20_328	Oregon-R	Female	20	28	Dead	1	0
OF20_329	Oregon-R	Female	20	29	Dead	1	0
OF20_330	Oregon-R	Female	20	29	Dead	1	0
OF20_331	Oregon-R	Female	20	29	Dead	1	0
OF20_332	Oregon-R	Female	20	29	Dead	1	0
OF20_333	Oregon-R	Female	20	29	Dead	1	0
OF20_334	Oregon-R	Female	20	29	Dead	1	0
OF20_335	Oregon-R	Female	20	29	Dead	1	0
OF20_336	Oregon-R	Female	20	30	Dead	1	0
OF20_337	Oregon-R	Female	20	30	Dead	1	0
OF20_338	Oregon-R	Female	20	30	Dead	1	0
OF20_339	Oregon-R	Female	20	30	Dead	1	0
OF20_340	Oregon-R	Female	20	30	Dead	1	0
OF20_341	Oregon-R	Female	20	30	Dead	1	0
OF20_342	Oregon-R	Female	20	30	Dead	1	0
OF20_343	Oregon-R	Female	20	31	Dead	1	0
OF20_344	Oregon-R	Female	20	31	Dead	1	0
OF20_345	Oregon-R	Female	20	32	Dead	1	0
OF20_346	Oregon-R	Female	20	32	Dead	1	0
OF20_347	Oregon-R	Female	20	36	Dead	1	0
OF20_348	Oregon-R	Female	20	44	Dead	1	0
OF20_349	Oregon-R	Female	20	44	Dead	1	0
OF20_350	Oregon-R	Female	20	44	Dead	1	0
OF20_351	Oregon-R	Female	20	44	Dead	1	0
OF20_352	Oregon-R	Female	20	44	Dead	1	0
OF20_353	Oregon-R	Female	20	44	Dead	1	0
OF20_354	Oregon-R	Female	20	44	Dead	1	0
OF20_355	Oregon-R	Female	20	44	Dead	1	0
OF20_356	Oregon-R	Female	20	44	Dead	1	0
OF20_357	Oregon-R	Female	20	44	Dead	1	0
OF20_358	Oregon-R	Female	20	44	Dead	1	0
OF20_359	Oregon-R	Female	20	44	Dead	1	0
OF20_360	Oregon-R	Female	20	44	Dead	1	0
VM0_361	Vestigial	Male	0	12	Dead	1	0
VM0_362	Vestigial	Male	0	12	Dead	1	0
VM0_363	Vestigial	Male	0	12	Dead	1	0
VM0_364	Vestigial	Male	0	12	Dead	1	0
VM0_365	Vestigial	Male	0	12	Dead	1	0
VM0_366	Vestigial	Male	0	14	Dead	1	0
VM0_367	Vestigial	Male	0	15	Dead	1	0
VM0_368	Vestigial	Male	0	16	Dead	1	0
VM0_369	Vestigial	Male	0	16	Dead	1	0
VM0_370	Vestigial	Male	0	17	Dead	1	0
VM0_371	Vestigial	Male	0	17	Dead	1	0
VM0_372	Vestigial	Male	0	17	Dead	1	0
VM0_373	Vestigial	Male	0	18	Dead	1	0
VM0_374	Vestigial	Male	0	18	Dead	1	0
VM0_375	Vestigial	Male	0	18	Dead	1	0
VM0_376	Vestigial	Male	0	19	Dead	1	0
VM0_377	Vestigial	Male	0	19	Dead	1	0
VM0_378	Vestigial	Male	0	19	Dead	1	0
VM0_379	Vestigial	Male	0	20	Dead	1	0
VM0_380	Vestigial	Male	0	21	Dead	1	0
VM0_381	Vestigial	Male	0	22	Dead	1	0
VM0_382	Vestigial	Male	0	25	Dead	1	0
VM0_383	Vestigial	Male	0	25	Dead	1	0
VM0_384	Vestigial	Male	0	29	Dead	1	0
VM0_385	Vestigial	Male	0	29	Dead	1	0
VM0_386	Vestigial	Male	0	34	Dead	1	0
VM0_387	Vestigial	Male	0	35	Dead	1	0
VM0_388	Vestigial	Male	0	36	Dead	1	0
VM0_389	Vestigial	Male	0	37	Dead	1	0
VM0_390	Vestigial	Male	0	38	Dead	1	0
VM0_391	Vestigial	Male	0	38	Dead	1	0
VM0_392	Vestigial	Male	0	39	Dead	1	0
VM0_393	Vestigial	Male	0	39	Dead	1	0
VM0_394	Vestigial	Male	0	40	Dead	1	0
VM0_395	Vestigial	Male	0	40	Dead	1	0
VM0_396	Vestigial	Male	0	41	Dead	1	0
VM0_397	Vestigial	Male	0	41	Dead	1	0
VM0_398	Vestigial	Male	0	41	Dead	1	0
VM0_399	Vestigial	Male	0	42	Dead	1	0
VM0_400	Vestigial	Male	0	42	Dead	1	0
VM0_401	Vestigial	Male	0	43	Dead	1	0
VM0_402	Vestigial	Male	0	43	Dead	1	0
VM0_403	Vestigial	Male	0	43	Dead	1	0
VM0_404	Vestigial	Male	0	43	Dead	1	0
VM0_405	Vestigial	Male	0	44	Dead	1	0
VM0_406	Vestigial	Male	0	44	Dead	1	0
VM0_407	Vestigial	Male	0	44	Dead	1	0
VM0_408	Vestigial	Male	0	44	Dead	1	0
VM0_409	Vestigial	Male	0	44	Dead	1	0
VM0_410	Vestigial	Male	0	45	Dead	1	0
VM0_411	Vestigial	Male	0	45	Dead	1	0
VM0_412	Vestigial	Male	0	45	Dead	1	0
VM0_413	Vestigial	Male	0	45	Dead	1	0
VM0_414	Vestigial	Male	0	45	Dead	1	0
VM0_415	Vestigial	Male	0	46	Dead	1	0
VM0_416	Vestigial	Male	0	46	Dead	1	0
VM0_417	Vestigial	Male	0	47	Dead	1	0
VM0_418	Vestigial	Male	0	47	Dead	1	0
VM0_419	Vestigial	Male	0	47	Dead	1	0
VM0_420	Vestigial	Male	0	47	Dead	1	0
VM10_421	Vestigial	Male	10	14	Dead	1	0
VM10_422	Vestigial	Male	10	16	Dead	1	0
VM10_423	Vestigial	Male	10	16	Dead	1	0
VM10_424	Vestigial	Male	10	16	Dead	1	0
VM10_425	Vestigial	Male	10	17	Dead	1	0
VM10_426	Vestigial	Male	10	17	Dead	1	0
VM10_427	Vestigial	Male	10	19	Dead	1	0
VM10_428	Vestigial	Male	10	19	Dead	1	0
VM10_429	Vestigial	Male	10	20	Dead	1	0
VM10_430	Vestigial	Male	10	21	Dead	1	0
VM10_431	Vestigial	Male	10	21	Dead	1	0
VM10_432	Vestigial	Male	10	22	Dead	1	0
VM10_433	Vestigial	Male	10	22	Dead	1	0
VM10_434	Vestigial	Male	10	22	Dead	1	0
VM10_435	Vestigial	Male	10	22	Dead	1	0
VM10_436	Vestigial	Male	10	22	Dead	1	0
VM10_437	Vestigial	Male	10	22	Dead	1	0
VM10_438	Vestigial	Male	10	22	Dead	1	0
VM10_439	Vestigial	Male	10	23	Dead	1	0
VM10_440	Vestigial	Male	10	23	Dead	1	0
VM10_441	Vestigial	Male	10	23	Dead	1	0
VM10_442	Vestigial	Male	10	24	Dead	1	0
VM10_443	Vestigial	Male	10	24	Dead	1	0
VM10_444	Vestigial	Male	10	24	Dead	1	0
VM10_445	Vestigial	Male	10	24	Dead	1	0
VM10_446	Vestigial	Male	10	24	Dead	1	0
VM10_447	Vestigial	Male	10	24	Dead	1	0
VM10_448	Vestigial	Male	10	24	Dead	1	0
VM10_449	Vestigial	Male	10	24	Dead	1	0
VM10_450	Vestigial	Male	10	25	Dead	1	0
VM10_451	Vestigial	Male	10	25	Dead	1	0
VM10_452	Vestigial	Male	10	26	Dead	1	0
VM10_453	Vestigial	Male	10	27	Dead	1	0
VM10_454	Vestigial	Male	10	27	Dead	1	0
VM10_455	Vestigial	Male	10	27	Dead	1	0
VM10_456	Vestigial	Male	10	27	Dead	1	0
VM10_457	Vestigial	Male	10	27	Dead	1	0
VM10_458	Vestigial	Male	10	28	Dead	1	0
VM10_459	Vestigial	Male	10	28	Dead	1	0
VM10_460	Vestigial	Male	10	29	Dead	1	0
VM10_461	Vestigial	Male	10	29	Dead	1	0
VM10_462	Vestigial	Male	10	29	Dead	1	0
VM10_463	Vestigial	Male	10	29	Dead	1	0
VM10_464	Vestigial	Male	10	30	Dead	1	0
VM10_465	Vestigial	Male	10	30	Dead	1	0
VM10_466	Vestigial	Male	10	32	Dead	1	0
VM10_467	Vestigial	Male	10	41	Dead	1	0
VM10_468	Vestigial	Male	10	41	Dead	1	0
VM10_469	Vestigial	Male	10	41	Dead	1	0
VM10_470	Vestigial	Male	10	41	Dead	1	0
VM10_471	Vestigial	Male	10	41	Dead	1	0
VM10_472	Vestigial	Male	10	41	Dead	1	0
VM10_473	Vestigial	Male	10	41	Dead	1	0
VM10_474	Vestigial	Male	10	41	Dead	1	0
VM10_475	Vestigial	Male	10	41	Dead	1	0
VM10_476	Vestigial	Male	10	41	Dead	1	0
VM10_477	Vestigial	Male	10	41	Dead	1	0
VM10_478	Vestigial	Male	10	41	Dead	1	0
VM10_479	Vestigial	Male	10	41	Dead	1	0
VM10_480	Vestigial	Male	10	41	Dead	1	0
VM20_481	Vestigial	Male	20	1	Dead	1	0
VM20_482	Vestigial	Male	20	1	Dead	1	0
VM20_483	Vestigial	Male	20	4	Dead	1	0
VM20_484	Vestigial	Male	20	4	Dead	1	0
VM20_485	Vestigial	Male	20	4	Dead	1	0
VM20_486	Vestigial	Male	20	4	Dead	1	0
VM20_487	Vestigial	Male	20	5	Dead	1	0
VM20_488	Vestigial	Male	20	5	Dead	1	0
VM20_489	Vestigial	Male	20	5	Dead	1	0
VM20_490	Vestigial	Male	20	5	Dead	1	0
VM20_491	Vestigial	Male	20	5	Dead	1	0
VM20_492	Vestigial	Male	20	5	Dead	1	0
VM20_493	Vestigial	Male	20	5	Dead	1	0
VM20_494	Vestigial	Male	20	6	Dead	1	0
VM20_495	Vestigial	Male	20	6	Dead	1	0
VM20_496	Vestigial	Male	20	6	Dead	1	0
VM20_497	Vestigial	Male	20	7	Dead	1	0
VM20_498	Vestigial	Male	20	7	Dead	1	0
VM20_499	Vestigial	Male	20	7	Dead	1	0
VM20_500	Vestigial	Male	20	7	Dead	1	0
VM20_501	Vestigial	Male	20	7	Dead	1	0
VM20_502	Vestigial	Male	20	8	Dead	1	0
VM20_503	Vestigial	Male	20	9	Dead	1	0
VM20_504	Vestigial	Male	20	10	Dead	1	0
VM20_505	Vestigial	Male	20	10	Dead	1	0
VM20_506	Vestigial	Male	20	10	Dead	1	0
VM20_507	Vestigial	Male	20	10	Dead	1	0
VM20_508	Vestigial	Male	20	10	Dead	1	0
VM20_509	Vestigial	Male	20	11	Dead	1	0
VM20_510	Vestigial	Male	20	14	Dead	1	0
VM20_511	Vestigial	Male	20	24	Dead	1	0
VM20_512	Vestigial	Male	20	25	Dead	1	0
VM20_513	Vestigial	Male	20	26	Dead	1	0
VM20_514	Vestigial	Male	20	28	Dead	1	0
VM20_515	Vestigial	Male	20	28	Dead	1	0
VM20_516	Vestigial	Male	20	28	Dead	1	0
VM20_517	Vestigial	Male	20	28	Dead	1	0
VM20_518	Vestigial	Male	20	28	Dead	1	0
VM20_519	Vestigial	Male	20	28	Dead	1	0
VM20_520	Vestigial	Male	20	28	Dead	1	0
VM20_521	Vestigial	Male	20	28	Dead	1	0
VM20_522	Vestigial	Male	20	28	Dead	1	0
VM20_523	Vestigial	Male	20	28	Dead	1	0
VM20_524	Vestigial	Male	20	28	Dead	1	0
VM20_525	Vestigial	Male	20	28	Dead	1	0
VM20_526	Vestigial	Male	20	28	Dead	1	0
VM20_527	Vestigial	Male	20	28	Dead	1	0
VM20_528	Vestigial	Male	20	28	Dead	1	0
VM20_529	Vestigial	Male	20	28	Dead	1	0
VM20_530	Vestigial	Male	20	28	Dead	1	0
VM20_531	Vestigial	Male	20	28	Dead	1	0
VM20_532	Vestigial	Male	20	28	Dead	1	0
VM20_533	Vestigial	Male	20	28	Dead	1	0
VM20_534	Vestigial	Male	20	28	Dead	1	0
VM20_535	Vestigial	Male	20	28	Dead	1	0
VM20_536	Vestigial	Male	20	28	Dead	1	0
VM20_537	Vestigial	Male	20	28	Dead	1	0
VM20_538	Vestigial	Male	20	28	Dead	1	0
VM20_539	Vestigial	Male	20	28	Dead	1	0
VM20_540	Vestigial	Male	20	28	Dead	1	0
VF0_541	Vestigial	Female	0	5	Dead	1	0
VF0_542	Vestigial	Female	0	16	Dead	1	0
VF0_543	Vestigial	Female	0	18	Dead	1	0
VF0_544	Vestigial	Female	0	18	Dead	1	0
VF0_545	Vestigial	Female	0	19	Dead	1	0
VF0_546	Vestigial	Female	0	19	Dead	1	0
VF0_547	Vestigial	Female	0	20	Dead	1	0
VF0_548	Vestigial	Female	0	21	Dead	1	0
VF0_549	Vestigial	Female	0	24	Dead	1	0
VF0_550	Vestigial	Female	0	24	Dead	1	0
VF0_551	Vestigial	Female	0	24	Dead	1	0
VF0_552	Vestigial	Female	0	24	Dead	1	0
VF0_553	Vestigial	Female	0	26	Dead	1	0
VF0_554	Vestigial	Female	0	27	Dead	1	0
VF0_555	Vestigial	Female	0	29	Dead	1	0
VF0_556	Vestigial	Female	0	33	Dead	1	0
VF0_557	Vestigial	Female	0	36	Dead	1	0
VF0_558	Vestigial	Female	0	38	Dead	1	0
VF0_559	Vestigial	Female	0	38	Dead	1	0
VF0_560	Vestigial	Female	0	38	Dead	1	0
VF0_561	Vestigial	Female	0	39	Dead	1	0
VF0_562	Vestigial	Female	0	40	Dead	1	0
VF0_563	Vestigial	Female	0	40	Dead	1	0
VF0_564	Vestigial	Female	0	40	Dead	1	0
VF0_565	Vestigial	Female	0	40	Dead	1	0
VF0_566	Vestigial	Female	0	40	Dead	1	0
VF0_567	Vestigial	Female	0	41	Dead	1	0
VF0_568	Vestigial	Female	0	42	Dead	1	0
VF0_569	Vestigial	Female	0	42	Dead	1	0
VF0_570	Vestigial	Female	0	42	Dead	1	0
VF0_571	Vestigial	Female	0	43	Dead	1	0
VF0_572	Vestigial	Female	0	43	Dead	1	0
VF0_573	Vestigial	Female	0	43	Dead	1	0
VF0_574	Vestigial	Female	0	44	Dead	1	0
VF0_575	Vestigial	Female	0	45	Dead	1	0
VF0_576	Vestigial	Female	0	45	Dead	1	0
VF0_577	Vestigial	Female	0	45	Dead	1	0
VF0_578	Vestigial	Female	0	46	Dead	1	0
VF0_579	Vestigial	Female	0	47	Dead	1	0
VF0_580	Vestigial	Female	0	48	Dead	1	0
VF0_581	Vestigial	Female	0	48	Dead	1	0
VF0_582	Vestigial	Female	0	48	Dead	1	0
VF0_583	Vestigial	Female	0	48	Dead	1	0
VF0_584	Vestigial	Female	0	48	Dead	1	0
VF0_585	Vestigial	Female	0	49	Dead	1	0
VF0_586	Vestigial	Female	0	49	Dead	1	0
VF0_587	Vestigial	Female	0	50	Dead	1	0
VF0_588	Vestigial	Female	0	51	Dead	1	0
VF0_589	Vestigial	Female	0	52	Dead	1	0
VF0_590	Vestigial	Female	0	52	Dead	1	0
VF0_591	Vestigial	Female	0	53	Dead	1	0
VF0_592	Vestigial	Female	0	54	Dead	1	0
VF0_593	Vestigial	Female	0	54	Dead	1	0
VF0_594	Vestigial	Female	0	54	Dead	1	0
VF0_595	Vestigial	Female	0	54	Dead	1	0
VF0_596	Vestigial	Female	0	54	Dead	1	0
VF0_597	Vestigial	Female	0	55	Dead	1	0
VF0_598	Vestigial	Female	0	55	Dead	1	0
VF0_599	Vestigial	Female	0	55	Dead	1	0
VF0_600	Vestigial	Female	0	56	Dead	1	0
VF10_601	Vestigial	Female	10	17	Dead	1	0
VF10_602	Vestigial	Female	10	18	Dead	1	0
VF10_603	Vestigial	Female	10	18	Dead	1	0
VF10_604	Vestigial	Female	10	20	Dead	1	0
VF10_605	Vestigial	Female	10	23	Dead	1	0
VF10_606	Vestigial	Female	10	23	Dead	1	0
VF10_607	Vestigial	Female	10	23	Dead	1	0
VF10_608	Vestigial	Female	10	23	Dead	1	0
VF10_609	Vestigial	Female	10	23	Dead	1	0
VF10_610	Vestigial	Female	10	25	Dead	1	0
VF10_611	Vestigial	Female	10	25	Dead	1	0
VF10_612	Vestigial	Female	10	25	Dead	1	0
VF10_613	Vestigial	Female	10	25	Dead	1	0
VF10_614	Vestigial	Female	10	25	Dead	1	0
VF10_615	Vestigial	Female	10	26	Dead	1	0
VF10_616	Vestigial	Female	10	26	Dead	1	0
VF10_617	Vestigial	Female	10	26	Dead	1	0
VF10_618	Vestigial	Female	10	28	Dead	1	0
VF10_619	Vestigial	Female	10	28	Dead	1	0
VF10_620	Vestigial	Female	10	28	Dead	1	0
VF10_621	Vestigial	Female	10	29	Dead	1	0
VF10_622	Vestigial	Female	10	29	Dead	1	0
VF10_623	Vestigial	Female	10	29	Dead	1	0
VF10_624	Vestigial	Female	10	29	Dead	1	0
VF10_625	Vestigial	Female	10	29	Dead	1	0
VF10_626	Vestigial	Female	10	29	Dead	1	0
VF10_627	Vestigial	Female	10	29	Dead	1	0
VF10_628	Vestigial	Female	10	30	Dead	1	0
VF10_629	Vestigial	Female	10	31	Dead	1	0
VF10_630	Vestigial	Female	10	31	Dead	1	0
VF10_631	Vestigial	Female	10	31	Dead	1	0
VF10_632	Vestigial	Female	10	31	Dead	1	0
VF10_633	Vestigial	Female	10	31	Dead	1	0
VF10_634	Vestigial	Female	10	32	Dead	1	0
VF10_635	Vestigial	Female	10	32	Dead	1	0
VF10_636	Vestigial	Female	10	33	Dead	1	0
VF10_637	Vestigial	Female	10	34	Dead	1	0
VF10_638	Vestigial	Female	10	36	Dead	1	0
VF10_639	Vestigial	Female	10	38	Dead	1	0
VF10_640	Vestigial	Female	10	47	Dead	1	0
VF10_641	Vestigial	Female	10	47	Dead	1	0
VF10_642	Vestigial	Female	10	47	Dead	1	0
VF10_643	Vestigial	Female	10	47	Dead	1	0
VF10_644	Vestigial	Female	10	47	Dead	1	0
VF10_645	Vestigial	Female	10	47	Dead	1	0
VF10_646	Vestigial	Female	10	47	Dead	1	0
VF10_647	Vestigial	Female	10	47	Dead	1	0
VF10_648	Vestigial	Female	10	47	Dead	1	0
VF10_649	Vestigial	Female	10	47	Dead	1	0
VF10_650	Vestigial	Female	10	47	Dead	1	0
VF10_651	Vestigial	Female	10	47	Dead	1	0
VF10_652	Vestigial	Female	10	47	Dead	1	0
VF10_653	Vestigial	Female	10	47	Dead	1	0
VF10_654	Vestigial	Female	10	47	Dead	1	0
VF10_655	Vestigial	Female	10	47	Dead	1	0
VF10_656	Vestigial	Female	10	47	Dead	1	0
VF10_657	Vestigial	Female	10	47	Dead	1	0
VF10_658	Vestigial	Female	10	47	Dead	1	0
VF10_659	Vestigial	Female	10	47	Dead	1	0
VF10_660	Vestigial	Female	10	47	Dead	1	0
VF20_661	Vestigial	Female	20	10	Dead	1	0
VF20_662	Vestigial	Female	20	10	Dead	1	0
VF20_663	Vestigial	Female	20	12	Dead	1	0
VF20_664	Vestigial	Female	20	14	Dead	1	0
VF20_665	Vestigial	Female	20	14	Dead	1	0
VF20_666	Vestigial	Female	20	14	Dead	1	0
VF20_667	Vestigial	Female	20	15	Dead	1	0
VF20_668	Vestigial	Female	20	15	Dead	1	0
VF20_669	Vestigial	Female	20	15	Dead	1	0
VF20_670	Vestigial	Female	20	15	Dead	1	0
VF20_671	Vestigial	Female	20	15	Dead	1	0
VF20_672	Vestigial	Female	20	16	Dead	1	0
VF20_673	Vestigial	Female	20	16	Dead	1	0
VF20_674	Vestigial	Female	20	17	Dead	1	0
VF20_675	Vestigial	Female	20	17	Dead	1	0
VF20_676	Vestigial	Female	20	17	Dead	1	0
VF20_677	Vestigial	Female	20	17	Dead	1	0
VF20_678	Vestigial	Female	20	17	Dead	1	0
VF20_679	Vestigial	Female	20	17	Dead	1	0
VF20_680	Vestigial	Female	20	18	Dead	1	0
VF20_681	Vestigial	Female	20	18	Dead	1	0
VF20_682	Vestigial	Female	20	18	Dead	1	0
VF20_683	Vestigial	Female	20	18	Dead	1	0
VF20_684	Vestigial	Female	20	18	Dead	1	0
VF20_685	Vestigial	Female	20	18	Dead	1	0
VF20_686	Vestigial	Female	20	18	Dead	1	0
VF20_687	Vestigial	Female	20	18	Dead	1	0
VF20_688	Vestigial	Female	20	18	Dead	1	0
VF20_689	Vestigial	Female	20	18	Dead	1	0
VF20_690	Vestigial	Female	20	19	Dead	1	0
VF20_691	Vestigial	Female	20	19	Dead	1	0
VF20_692	Vestigial	Female	20	19	Dead	1	0
VF20_693	Vestigial	Female	20	19	Dead	1	0
VF20_694	Vestigial	Female	20	19	Dead	1	0
VF20_695	Vestigial	Female	20	19	Dead	1	0
VF20_696	Vestigial	Female	20	19	Dead	1	0
VF20_697	Vestigial	Female	20	19	Dead	1	0
VF20_698	Vestigial	Female	20	19	Dead	1	0
VF20_699	Vestigial	Female	20	19	Dead	1	0
VF20_700	Vestigial	Female	20	20	Dead	1	0
VF20_701	Vestigial	Female	20	21	Dead	1	0
VF20_702	Vestigial	Female	20	21	Dead	1	0
VF20_703	Vestigial	Female	20	22	Dead	1	0
VF20_704	Vestigial	Female	20	22	Dead	1	0
VF20_705	Vestigial	Female	20	22	Dead	1	0
VF20_706	Vestigial	Female	20	23	Dead	1	0
VF20_707	Vestigial	Female	20	23	Dead	1	0
VF20_708	Vestigial	Female	20	23	Dead	1	0
VF20_709	Vestigial	Female	20	23	Dead	1	0
VF20_710	Vestigial	Female	20	23	Dead	1	0
VF20_711	Vestigial	Female	20	24	Dead	1	0
VF20_712	Vestigial	Female	20	24	Dead	1	0
VF20_713	Vestigial	Female	20	25	Dead	1	0
VF20_714	Vestigial	Female	20	25	Dead	1	0
VF20_715	Vestigial	Female	20	25	Dead	1	0
VF20_716	Vestigial	Female	20	25	Dead	1	0
VF20_717	Vestigial	Female	20	28	Dead	1	0
VF20_718	Vestigial	Female	20	33	Dead	1	0
VF20_719	Vestigial	Female	20	33	Dead	1	0
VF20_720	Vestigial	Female	20	33	Dead	1	0

## Sheet: Kaplan_Meier_Format
Strain	Sex	Paraquat_mM	Day	N_at_risk	N_events	N_survived	Survival_pct
Oregon-R	Male	0	1	60	0	60	100
Oregon-R	Male	0	2	60	0	60	100
Oregon-R	Male	0	3	60	0	60	100
Oregon-R	Male	0	4	60	0	60	100
Oregon-R	Male	0	5	60	0	60	100
Oregon-R	Male	0	6	60	0	60	100
Oregon-R	Male	0	7	60	0	60	100
Oregon-R	Male	0	8	60	0	60	100
Oregon-R	Male	0	9	60	0	60	100
Oregon-R	Male	0	10	60	0	60	100
Oregon-R	Male	0	11	60	0	60	100
Oregon-R	Male	0	12	60	0	60	100
Oregon-R	Male	0	13	60	0	60	100
Oregon-R	Male	0	14	60	0	60	100
Oregon-R	Male	0	15	60	0	60	100
Oregon-R	Male	0	16	60	0	60	100
Oregon-R	Male	0	17	60	0	60	100
Oregon-R	Male	0	18	60	0	60	100
Oregon-R	Male	0	19	60	0	60	100
Oregon-R	Male	0	20	60	0	60	100
Oregon-R	Male	0	21	60	0	60	100
Oregon-R	Male	0	22	60	2	58	96.7
Oregon-R	Male	0	23	58	2	56	93.3
Oregon-R	Male	0	24	56	1	55	91.7
Oregon-R	Male	0	25	55	0	55	91.7
Oregon-R	Male	0	26	55	0	55	91.7
Oregon-R	Male	0	27	55	0	55	91.7
Oregon-R	Male	0	28	55	0	55	91.7
Oregon-R	Male	0	29	55	2	53	88.3
Oregon-R	Male	0	30	53	1	52	86.7
Oregon-R	Male	0	31	52	1	51	85
Oregon-R	Male	0	32	51	0	51	85
Oregon-R	Male	0	33	51	0	51	85
Oregon-R	Male	0	34	51	0	51	85
Oregon-R	Male	0	35	51	2	49	81.7
Oregon-R	Male	0	36	49	1	48	80
Oregon-R	Male	0	37	48	1	47	78.3
Oregon-R	Male	0	38	47	1	46	76.7
Oregon-R	Male	0	39	46	3	43	71.7
Oregon-R	Male	0	40	43	2	41	68.3
Oregon-R	Male	0	41	41	3	38	63.3
Oregon-R	Male	0	42	38	3	35	58.3
Oregon-R	Male	0	43	35	0	35	58.3
Oregon-R	Male	0	44	35	1	34	56.7
Oregon-R	Male	0	45	34	0	34	56.7
Oregon-R	Male	0	46	34	0	34	56.7
Oregon-R	Male	0	47	34	3	31	51.7
Oregon-R	Male	0	48	31	3	28	46.7
Oregon-R	Male	0	49	28	3	25	41.7
Oregon-R	Male	0	50	25	1	24	40
Oregon-R	Male	0	51	24	4	20	33.3
Oregon-R	Male	0	52	20	2	18	30
Oregon-R	Male	0	53	18	2	16	26.7
Oregon-R	Male	0	54	16	1	15	25
Oregon-R	Male	0	55	15	2	13	21.7
Oregon-R	Male	0	56	13	1	12	20
Oregon-R	Male	0	57	12	1	11	18.3
Oregon-R	Male	0	58	11	1	10	16.7
Oregon-R	Male	0	59	10	1	9	15
Oregon-R	Male	0	60	9	2	7	11.7
Oregon-R	Male	0	61	7	2	5	8.3
Oregon-R	Male	0	62	5	5	0	0
Oregon-R	Male	10	1	60	0	60	100
Oregon-R	Male	10	2	60	0	60	100
Oregon-R	Male	10	3	60	0	60	100
Oregon-R	Male	10	4	60	0	60	100
Oregon-R	Male	10	5	60	0	60	100
Oregon-R	Male	10	6	60	0	60	100
Oregon-R	Male	10	7	60	0	60	100
Oregon-R	Male	10	8	60	0	60	100
Oregon-R	Male	10	9	60	0	60	100
Oregon-R	Male	10	10	60	0	60	100
Oregon-R	Male	10	11	60	1	59	98.3
Oregon-R	Male	10	12	59	1	58	96.7
Oregon-R	Male	10	13	58	0	58	96.7
Oregon-R	Male	10	14	58	2	56	93.3
Oregon-R	Male	10	15	56	2	54	90
Oregon-R	Male	10	16	54	0	54	90
Oregon-R	Male	10	17	54	1	53	88.3
Oregon-R	Male	10	18	53	3	50	83.3
Oregon-R	Male	10	19	50	2	48	80
Oregon-R	Male	10	20	48	2	46	76.7
Oregon-R	Male	10	21	46	1	45	75
Oregon-R	Male	10	22	45	2	43	71.7
Oregon-R	Male	10	23	43	0	43	71.7
Oregon-R	Male	10	24	43	1	42	70
Oregon-R	Male	10	25	42	5	37	61.7
Oregon-R	Male	10	26	37	2	35	58.3
Oregon-R	Male	10	27	35	2	33	55
Oregon-R	Male	10	28	33	0	33	55
Oregon-R	Male	10	29	33	1	32	53.3
Oregon-R	Male	10	30	32	0	32	53.3
Oregon-R	Male	10	31	32	0	32	53.3
Oregon-R	Male	10	32	32	0	32	53.3
Oregon-R	Male	10	33	32	0	32	53.3
Oregon-R	Male	10	34	32	0	32	53.3
Oregon-R	Male	10	35	32	0	32	53.3
Oregon-R	Male	10	36	32	1	31	51.7
Oregon-R	Male	10	37	31	0	31	51.7
Oregon-R	Male	10	38	31	1	30	50
Oregon-R	Male	10	39	30	4	26	43.3
Oregon-R	Male	10	40	26	2	24	40
Oregon-R	Male	10	41	24	1	23	38.3
Oregon-R	Male	10	42	23	2	21	35
Oregon-R	Male	10	43	21	1	20	33.3
Oregon-R	Male	10	44	20	0	20	33.3
Oregon-R	Male	10	45	20	4	16	26.7
Oregon-R	Male	10	46	16	5	11	18.3
Oregon-R	Male	10	47	11	3	8	13.3
Oregon-R	Male	10	48	8	3	5	8.3
Oregon-R	Male	10	49	5	3	2	3.3
Oregon-R	Male	10	50	2	2	0	0
Oregon-R	Male	20	1	60	0	60	100
Oregon-R	Male	20	2	60	0	60	100
Oregon-R	Male	20	3	60	0	60	100
Oregon-R	Male	20	4	60	0	60	100
Oregon-R	Male	20	5	60	0	60	100
Oregon-R	Male	20	6	60	0	60	100
Oregon-R	Male	20	7	60	0	60	100
Oregon-R	Male	20	8	60	0	60	100
Oregon-R	Male	20	9	60	0	60	100
Oregon-R	Male	20	10	60	0	60	100
Oregon-R	Male	20	11	60	0	60	100
Oregon-R	Male	20	12	60	0	60	100
Oregon-R	Male	20	13	60	0	60	100
Oregon-R	Male	20	14	60	0	60	100
Oregon-R	Male	20	15	60	1	59	98.3
Oregon-R	Male	20	16	59	1	58	96.7
Oregon-R	Male	20	17	58	2	56	93.3
Oregon-R	Male	20	18	56	4	52	86.7
Oregon-R	Male	20	19	52	4	48	80
Oregon-R	Male	20	20	48	3	45	75
Oregon-R	Male	20	21	45	2	43	71.7
Oregon-R	Male	20	22	43	3	40	66.7
Oregon-R	Male	20	23	40	6	34	56.7
Oregon-R	Male	20	24	34	12	22	36.7
Oregon-R	Male	20	25	22	3	19	31.7
Oregon-R	Male	20	26	19	4	15	25
Oregon-R	Male	20	27	15	1	14	23.3
Oregon-R	Male	20	28	14	2	12	20
Oregon-R	Male	20	29	12	1	11	18.3
Oregon-R	Male	20	30	11	2	9	15
Oregon-R	Male	20	31	9	0	9	15
Oregon-R	Male	20	32	9	1	8	13.3
Oregon-R	Male	20	33	8	1	7	11.7
Oregon-R	Male	20	34	7	0	7	11.7
Oregon-R	Male	20	35	7	0	7	11.7
Oregon-R	Male	20	36	7	0	7	11.7
Oregon-R	Male	20	37	7	0	7	11.7
Oregon-R	Male	20	38	7	0	7	11.7
Oregon-R	Male	20	39	7	7	0	0
Oregon-R	Female	0	1	60	0	60	100
Oregon-R	Female	0	2	60	0	60	100
Oregon-R	Female	0	3	60	0	60	100
Oregon-R	Female	0	4	60	0	60	100
Oregon-R	Female	0	5	60	0	60	100
Oregon-R	Female	0	6	60	0	60	100
Oregon-R	Female	0	7	60	0	60	100
Oregon-R	Female	0	8	60	0	60	100
Oregon-R	Female	0	9	60	0	60	100
Oregon-R	Female	0	10	60	0	60	100
Oregon-R	Female	0	11	60	0	60	100
Oregon-R	Female	0	12	60	0	60	100
Oregon-R	Female	0	13	60	0	60	100
Oregon-R	Female	0	14	60	0	60	100
Oregon-R	Female	0	15	60	0	60	100
Oregon-R	Female	0	16	60	0	60	100
Oregon-R	Female	0	17	60	0	60	100
Oregon-R	Female	0	18	60	0	60	100
Oregon-R	Female	0	19	60	0	60	100
Oregon-R	Female	0	20	60	0	60	100
Oregon-R	Female	0	21	60	0	60	100
Oregon-R	Female	0	22	60	1	59	98.3
Oregon-R	Female	0	23	59	0	59	98.3
Oregon-R	Female	0	24	59	0	59	98.3
Oregon-R	Female	0	25	59	0	59	98.3
Oregon-R	Female	0	26	59	0	59	98.3
Oregon-R	Female	0	27	59	1	58	96.7
Oregon-R	Female	0	28	58	1	57	95
Oregon-R	Female	0	29	57	0	57	95
Oregon-R	Female	0	30	57	0	57	95
Oregon-R	Female	0	31	57	0	57	95
Oregon-R	Female	0	32	57	2	55	91.7
Oregon-R	Female	0	33	55	0	55	91.7
Oregon-R	Female	0	34	55	1	54	90
Oregon-R	Female	0	35	54	0	54	90
Oregon-R	Female	0	36	54	0	54	90
Oregon-R	Female	0	37	54	2	52	86.7
Oregon-R	Female	0	38	52	1	51	85
Oregon-R	Female	0	39	51	1	50	83.3
Oregon-R	Female	0	40	50	0	50	83.3
Oregon-R	Female	0	41	50	1	49	81.7
Oregon-R	Female	0	42	49	3	46	76.7
Oregon-R	Female	0	43	46	1	45	75
Oregon-R	Female	0	44	45	0	45	75
Oregon-R	Female	0	45	45	3	42	70
Oregon-R	Female	0	46	42	1	41	68.3
Oregon-R	Female	0	47	41	4	37	61.7
Oregon-R	Female	0	48	37	2	35	58.3
Oregon-R	Female	0	49	35	1	34	56.7
Oregon-R	Female	0	50	34	0	34	56.7
Oregon-R	Female	0	51	34	1	33	55
Oregon-R	Female	0	52	33	0	33	55
Oregon-R	Female	0	53	33	2	31	51.7
Oregon-R	Female	0	54	31	1	30	50
Oregon-R	Female	0	55	30	3	27	45
Oregon-R	Female	0	56	27	0	27	45
Oregon-R	Female	0	57	27	1	26	43.3
Oregon-R	Female	0	58	26	2	24	40
Oregon-R	Female	0	59	24	4	20	33.3
Oregon-R	Female	0	60	20	2	18	30
Oregon-R	Female	0	61	18	2	16	26.7
Oregon-R	Female	0	62	16	1	15	25
Oregon-R	Female	0	63	15	4	11	18.3
Oregon-R	Female	0	64	11	2	9	15
Oregon-R	Female	0	65	9	4	5	8.3
Oregon-R	Female	0	66	5	1	4	6.7
Oregon-R	Female	0	67	4	2	2	3.3
Oregon-R	Female	0	68	2	1	1	1.7
Oregon-R	Female	0	69	1	1	0	0
Oregon-R	Female	10	1	60	0	60	100
Oregon-R	Female	10	2	60	0	60	100
Oregon-R	Female	10	3	60	0	60	100
Oregon-R	Female	10	4	60	0	60	100
Oregon-R	Female	10	5	60	0	60	100
Oregon-R	Female	10	6	60	0	60	100
Oregon-R	Female	10	7	60	0	60	100
Oregon-R	Female	10	8	60	0	60	100
Oregon-R	Female	10	9	60	0	60	100
Oregon-R	Female	10	10	60	0	60	100
Oregon-R	Female	10	11	60	0	60	100
Oregon-R	Female	10	12	60	0	60	100
Oregon-R	Female	10	13	60	1	59	98.3
Oregon-R	Female	10	14	59	0	59	98.3
Oregon-R	Female	10	15	59	0	59	98.3
Oregon-R	Female	10	16	59	2	57	95
Oregon-R	Female	10	17	57	0	57	95
Oregon-R	Female	10	18	57	2	55	91.7
Oregon-R	Female	10	19	55	0	55	91.7
Oregon-R	Female	10	20	55	0	55	91.7
Oregon-R	Female	10	21	55	1	54	90
Oregon-R	Female	10	22	54	2	52	86.7
Oregon-R	Female	10	23	52	2	50	83.3
Oregon-R	Female	10	24	50	1	49	81.7
Oregon-R	Female	10	25	49	0	49	81.7
Oregon-R	Female	10	26	49	1	48	80
Oregon-R	Female	10	27	48	0	48	80
Oregon-R	Female	10	28	48	1	47	78.3
Oregon-R	Female	10	29	47	1	46	76.7
Oregon-R	Female	10	30	46	1	45	75
Oregon-R	Female	10	31	45	0	45	75
Oregon-R	Female	10	32	45	3	42	70
Oregon-R	Female	10	33	42	1	41	68.3
Oregon-R	Female	10	34	41	0	41	68.3
Oregon-R	Female	10	35	41	1	40	66.7
Oregon-R	Female	10	36	40	0	40	66.7
Oregon-R	Female	10	37	40	0	40	66.7
Oregon-R	Female	10	38	40	1	39	65
Oregon-R	Female	10	39	39	1	38	63.3
Oregon-R	Female	10	40	38	4	34	56.7
Oregon-R	Female	10	41	34	2	32	53.3
Oregon-R	Female	10	42	32	1	31	51.7
Oregon-R	Female	10	43	31	0	31	51.7
Oregon-R	Female	10	44	31	3	28	46.7
Oregon-R	Female	10	45	28	4	24	40
Oregon-R	Female	10	46	24	3	21	35
Oregon-R	Female	10	47	21	2	19	31.7
Oregon-R	Female	10	48	19	0	19	31.7
Oregon-R	Female	10	49	19	2	17	28.3
Oregon-R	Female	10	50	17	1	16	26.7
Oregon-R	Female	10	51	16	2	14	23.3
Oregon-R	Female	10	52	14	2	12	20
Oregon-R	Female	10	53	12	0	12	20
Oregon-R	Female	10	54	12	2	10	16.7
Oregon-R	Female	10	55	10	1	9	15
Oregon-R	Female	10	56	9	3	6	10
Oregon-R	Female	10	57	6	2	4	6.7
Oregon-R	Female	10	58	4	0	4	6.7
Oregon-R	Female	10	59	4	0	4	6.7
Oregon-R	Female	10	60	4	3	1	1.7
Oregon-R	Female	10	61	1	1	0	0
Oregon-R	Female	20	1	60	0	60	100
Oregon-R	Female	20	2	60	0	60	100
Oregon-R	Female	20	3	60	0	60	100
Oregon-R	Female	20	4	60	0	60	100
Oregon-R	Female	20	5	60	0	60	100
Oregon-R	Female	20	6	60	0	60	100
Oregon-R	Female	20	7	60	0	60	100
Oregon-R	Female	20	8	60	0	60	100
Oregon-R	Female	20	9	60	0	60	100
Oregon-R	Female	20	10	60	0	60	100
Oregon-R	Female	20	11	60	0	60	100
Oregon-R	Female	20	12	60	0	60	100
Oregon-R	Female	20	13	60	0	60	100
Oregon-R	Female	20	14	60	0	60	100
Oregon-R	Female	20	15	60	0	60	100
Oregon-R	Female	20	16	60	0	60	100
Oregon-R	Female	20	17	60	0	60	100
Oregon-R	Female	20	18	60	0	60	100
Oregon-R	Female	20	19	60	0	60	100
Oregon-R	Female	20	20	60	0	60	100
Oregon-R	Female	20	21	60	1	59	98.3
Oregon-R	Female	20	22	59	4	55	91.7
Oregon-R	Female	20	23	55	6	49	81.7
Oregon-R	Female	20	24	49	2	47	78.3
Oregon-R	Female	20	25	47	4	43	71.7
Oregon-R	Female	20	26	43	5	38	63.3
Oregon-R	Female	20	27	38	3	35	58.3
Oregon-R	Female	20	28	35	3	32	53.3
Oregon-R	Female	20	29	32	7	25	41.7
Oregon-R	Female	20	30	25	7	18	30
Oregon-R	Female	20	31	18	2	16	26.7
Oregon-R	Female	20	32	16	2	14	23.3
Oregon-R	Female	20	33	14	0	14	23.3
Oregon-R	Female	20	34	14	0	14	23.3
Oregon-R	Female	20	35	14	0	14	23.3
Oregon-R	Female	20	36	14	1	13	21.7
Oregon-R	Female	20	37	13	0	13	21.7
Oregon-R	Female	20	38	13	0	13	21.7
Oregon-R	Female	20	39	13	0	13	21.7
Oregon-R	Female	20	40	13	0	13	21.7
Oregon-R	Female	20	41	13	0	13	21.7
Oregon-R	Female	20	42	13	0	13	21.7
Oregon-R	Female	20	43	13	0	13	21.7
Oregon-R	Female	20	44	13	13	0	0
Vestigial	Male	0	1	60	0	60	100
Vestigial	Male	0	2	60	0	60	100
Vestigial	Male	0	3	60	0	60	100
Vestigial	Male	0	4	60	0	60	100
Vestigial	Male	0	5	60	0	60	100
Vestigial	Male	0	6	60	0	60	100
Vestigial	Male	0	7	60	0	60	100
Vestigial	Male	0	8	60	0	60	100
Vestigial	Male	0	9	60	0	60	100
Vestigial	Male	0	10	60	0	60	100
Vestigial	Male	0	11	60	0	60	100
Vestigial	Male	0	12	60	5	55	91.7
Vestigial	Male	0	13	55	0	55	91.7
Vestigial	Male	0	14	55	1	54	90
Vestigial	Male	0	15	54	1	53	88.3
Vestigial	Male	0	16	53	2	51	85
Vestigial	Male	0	17	51	3	48	80
Vestigial	Male	0	18	48	3	45	75
Vestigial	Male	0	19	45	3	42	70
Vestigial	Male	0	20	42	1	41	68.3
Vestigial	Male	0	21	41	1	40	66.7
Vestigial	Male	0	22	40	1	39	65
Vestigial	Male	0	23	39	0	39	65
Vestigial	Male	0	24	39	0	39	65
Vestigial	Male	0	25	39	2	37	61.7
Vestigial	Male	0	26	37	0	37	61.7
Vestigial	Male	0	27	37	0	37	61.7
Vestigial	Male	0	28	37	0	37	61.7
Vestigial	Male	0	29	37	2	35	58.3
Vestigial	Male	0	30	35	0	35	58.3
Vestigial	Male	0	31	35	0	35	58.3
Vestigial	Male	0	32	35	0	35	58.3
Vestigial	Male	0	33	35	0	35	58.3
Vestigial	Male	0	34	35	1	34	56.7
Vestigial	Male	0	35	34	1	33	55
Vestigial	Male	0	36	33	1	32	53.3
Vestigial	Male	0	37	32	1	31	51.7
Vestigial	Male	0	38	31	2	29	48.3
Vestigial	Male	0	39	29	2	27	45
Vestigial	Male	0	40	27	2	25	41.7
Vestigial	Male	0	41	25	3	22	36.7
Vestigial	Male	0	42	22	2	20	33.3
Vestigial	Male	0	43	20	4	16	26.7
Vestigial	Male	0	44	16	5	11	18.3
Vestigial	Male	0	45	11	5	6	10
Vestigial	Male	0	46	6	2	4	6.7
Vestigial	Male	0	47	4	4	0	0
Vestigial	Male	10	1	60	0	60	100
Vestigial	Male	10	2	60	0	60	100
Vestigial	Male	10	3	60	0	60	100
Vestigial	Male	10	4	60	0	60	100
Vestigial	Male	10	5	60	0	60	100
Vestigial	Male	10	6	60	0	60	100
Vestigial	Male	10	7	60	0	60	100
Vestigial	Male	10	8	60	0	60	100
Vestigial	Male	10	9	60	0	60	100
Vestigial	Male	10	10	60	0	60	100
Vestigial	Male	10	11	60	0	60	100
Vestigial	Male	10	12	60	0	60	100
Vestigial	Male	10	13	60	0	60	100
Vestigial	Male	10	14	60	1	59	98.3
Vestigial	Male	10	15	59	0	59	98.3
Vestigial	Male	10	16	59	3	56	93.3
Vestigial	Male	10	17	56	2	54	90
Vestigial	Male	10	18	54	0	54	90
Vestigial	Male	10	19	54	2	52	86.7
Vestigial	Male	10	20	52	1	51	85
Vestigial	Male	10	21	51	2	49	81.7
Vestigial	Male	10	22	49	7	42	70
Vestigial	Male	10	23	42	3	39	65
Vestigial	Male	10	24	39	8	31	51.7
Vestigial	Male	10	25	31	2	29	48.3
Vestigial	Male	10	26	29	1	28	46.7
Vestigial	Male	10	27	28	5	23	38.3
Vestigial	Male	10	28	23	2	21	35
Vestigial	Male	10	29	21	4	17	28.3
Vestigial	Male	10	30	17	2	15	25
Vestigial	Male	10	31	15	0	15	25
Vestigial	Male	10	32	15	1	14	23.3
Vestigial	Male	10	33	14	0	14	23.3
Vestigial	Male	10	34	14	0	14	23.3
Vestigial	Male	10	35	14	0	14	23.3
Vestigial	Male	10	36	14	0	14	23.3
Vestigial	Male	10	37	14	0	14	23.3
Vestigial	Male	10	38	14	0	14	23.3
Vestigial	Male	10	39	14	0	14	23.3
Vestigial	Male	10	40	14	0	14	23.3
Vestigial	Male	10	41	14	14	0	0
Vestigial	Male	20	1	60	2	58	96.7
Vestigial	Male	20	2	58	0	58	96.7
Vestigial	Male	20	3	58	0	58	96.7
Vestigial	Male	20	4	58	4	54	90
Vestigial	Male	20	5	54	7	47	78.3
Vestigial	Male	20	6	47	3	44	73.3
Vestigial	Male	20	7	44	5	39	65
Vestigial	Male	20	8	39	1	38	63.3
Vestigial	Male	20	9	38	1	37	61.7
Vestigial	Male	20	10	37	5	32	53.3
Vestigial	Male	20	11	32	1	31	51.7
Vestigial	Male	20	12	31	0	31	51.7
Vestigial	Male	20	13	31	0	31	51.7
Vestigial	Male	20	14	31	1	30	50
Vestigial	Male	20	15	30	0	30	50
Vestigial	Male	20	16	30	0	30	50
Vestigial	Male	20	17	30	0	30	50
Vestigial	Male	20	18	30	0	30	50
Vestigial	Male	20	19	30	0	30	50
Vestigial	Male	20	20	30	0	30	50
Vestigial	Male	20	21	30	0	30	50
Vestigial	Male	20	22	30	0	30	50
Vestigial	Male	20	23	30	0	30	50
Vestigial	Male	20	24	30	1	29	48.3
Vestigial	Male	20	25	29	1	28	46.7
Vestigial	Male	20	26	28	1	27	45
Vestigial	Male	20	27	27	0	27	45
Vestigial	Male	20	28	27	27	0	0
Vestigial	Female	0	1	60	0	60	100
Vestigial	Female	0	2	60	0	60	100
Vestigial	Female	0	3	60	0	60	100
Vestigial	Female	0	4	60	0	60	100
Vestigial	Female	0	5	60	1	59	98.3
Vestigial	Female	0	6	59	0	59	98.3
Vestigial	Female	0	7	59	0	59	98.3
Vestigial	Female	0	8	59	0	59	98.3
Vestigial	Female	0	9	59	0	59	98.3
Vestigial	Female	0	10	59	0	59	98.3
Vestigial	Female	0	11	59	0	59	98.3
Vestigial	Female	0	12	59	0	59	98.3
Vestigial	Female	0	13	59	0	59	98.3
Vestigial	Female	0	14	59	0	59	98.3
Vestigial	Female	0	15	59	0	59	98.3
Vestigial	Female	0	16	59	1	58	96.7
Vestigial	Female	0	17	58	0	58	96.7
Vestigial	Female	0	18	58	2	56	93.3
Vestigial	Female	0	19	56	2	54	90
Vestigial	Female	0	20	54	1	53	88.3
Vestigial	Female	0	21	53	1	52	86.7
Vestigial	Female	0	22	52	0	52	86.7
Vestigial	Female	0	23	52	0	52	86.7
Vestigial	Female	0	24	52	4	48	80
Vestigial	Female	0	25	48	0	48	80
Vestigial	Female	0	26	48	1	47	78.3
Vestigial	Female	0	27	47	1	46	76.7
Vestigial	Female	0	28	46	0	46	76.7
Vestigial	Female	0	29	46	1	45	75
Vestigial	Female	0	30	45	0	45	75
Vestigial	Female	0	31	45	0	45	75
Vestigial	Female	0	32	45	0	45	75
Vestigial	Female	0	33	45	1	44	73.3
Vestigial	Female	0	34	44	0	44	73.3
Vestigial	Female	0	35	44	0	44	73.3
Vestigial	Female	0	36	44	1	43	71.7
Vestigial	Female	0	37	43	0	43	71.7
Vestigial	Female	0	38	43	3	40	66.7
Vestigial	Female	0	39	40	1	39	65
Vestigial	Female	0	40	39	5	34	56.7
Vestigial	Female	0	41	34	1	33	55
Vestigial	Female	0	42	33	3	30	50
Vestigial	Female	0	43	30	3	27	45
Vestigial	Female	0	44	27	1	26	43.3
Vestigial	Female	0	45	26	3	23	38.3
Vestigial	Female	0	46	23	1	22	36.7
Vestigial	Female	0	47	22	1	21	35
Vestigial	Female	0	48	21	5	16	26.7
Vestigial	Female	0	49	16	2	14	23.3
Vestigial	Female	0	50	14	1	13	21.7
Vestigial	Female	0	51	13	1	12	20
Vestigial	Female	0	52	12	2	10	16.7
Vestigial	Female	0	53	10	1	9	15
Vestigial	Female	0	54	9	5	4	6.7
Vestigial	Female	0	55	4	3	1	1.7
Vestigial	Female	0	56	1	1	0	0
Vestigial	Female	10	1	60	0	60	100
Vestigial	Female	10	2	60	0	60	100
Vestigial	Female	10	3	60	0	60	100
Vestigial	Female	10	4	60	0	60	100
Vestigial	Female	10	5	60	0	60	100
Vestigial	Female	10	6	60	0	60	100
Vestigial	Female	10	7	60	0	60	100
Vestigial	Female	10	8	60	0	60	100
Vestigial	Female	10	9	60	0	60	100
Vestigial	Female	10	10	60	0	60	100
Vestigial	Female	10	11	60	0	60	100
Vestigial	Female	10	12	60	0	60	100
Vestigial	Female	10	13	60	0	60	100
Vestigial	Female	10	14	60	0	60	100
Vestigial	Female	10	15	60	0	60	100
Vestigial	Female	10	16	60	0	60	100
Vestigial	Female	10	17	60	1	59	98.3
Vestigial	Female	10	18	59	2	57	95
Vestigial	Female	10	19	57	0	57	95
Vestigial	Female	10	20	57	1	56	93.3
Vestigial	Female	10	21	56	0	56	93.3
Vestigial	Female	10	22	56	0	56	93.3
Vestigial	Female	10	23	56	5	51	85
Vestigial	Female	10	24	51	0	51	85
Vestigial	Female	10	25	51	5	46	76.7
Vestigial	Female	10	26	46	3	43	71.7
Vestigial	Female	10	27	43	0	43	71.7
Vestigial	Female	10	28	43	3	40	66.7
Vestigial	Female	10	29	40	7	33	55
Vestigial	Female	10	30	33	1	32	53.3
Vestigial	Female	10	31	32	5	27	45
Vestigial	Female	10	32	27	2	25	41.7
Vestigial	Female	10	33	25	1	24	40
Vestigial	Female	10	34	24	1	23	38.3
Vestigial	Female	10	35	23	0	23	38.3
Vestigial	Female	10	36	23	1	22	36.7
Vestigial	Female	10	37	22	0	22	36.7
Vestigial	Female	10	38	22	1	21	35
Vestigial	Female	10	39	21	0	21	35
Vestigial	Female	10	40	21	0	21	35
Vestigial	Female	10	41	21	0	21	35
Vestigial	Female	10	42	21	0	21	35
Vestigial	Female	10	43	21	0	21	35
Vestigial	Female	10	44	21	0	21	35
Vestigial	Female	10	45	21	0	21	35
Vestigial	Female	10	46	21	0	21	35
Vestigial	Female	10	47	21	21	0	0
Vestigial	Female	20	1	60	0	60	100
Vestigial	Female	20	2	60	0	60	100
Vestigial	Female	20	3	60	0	60	100
Vestigial	Female	20	4	60	0	60	100
Vestigial	Female	20	5	60	0	60	100
Vestigial	Female	20	6	60	0	60	100
Vestigial	Female	20	7	60	0	60	100
Vestigial	Female	20	8	60	0	60	100
Vestigial	Female	20	9	60	0	60	100
Vestigial	Female	20	10	60	2	58	96.7
Vestigial	Female	20	11	58	0	58	96.7
Vestigial	Female	20	12	58	1	57	95
Vestigial	Female	20	13	57	0	57	95
Vestigial	Female	20	14	57	3	54	90
Vestigial	Female	20	15	54	5	49	81.7
Vestigial	Female	20	16	49	2	47	78.3
Vestigial	Female	20	17	47	6	41	68.3
Vestigial	Female	20	18	41	10	31	51.7
Vestigial	Female	20	19	31	10	21	35
Vestigial	Female	20	20	21	1	20	33.3
Vestigial	Female	20	21	20	2	18	30
Vestigial	Female	20	22	18	3	15	25
Vestigial	Female	20	23	15	5	10	16.7
Vestigial	Female	20	24	10	2	8	13.3
Vestigial	Female	20	25	8	4	4	6.7
Vestigial	Female	20	26	4	0	4	6.7
Vestigial	Female	20	27	4	0	4	6.7
Vestigial	Female	20	28	4	1	3	5
Vestigial	Female	20	29	3	0	3	5
Vestigial	Female	20	30	3	0	3	5
Vestigial	Female	20	31	3	0	3	5
Vestigial	Female	20	32	3	0	3	5
Vestigial	Female	20	33	3	3	0	0
